# Supplementary material for: GWAS of 89,283 individuals identifies genetic variants associated with self-reporting of being a morning person
Source: Nat Commun. 2016 Feb 2;7:10448. doi: 10.1038/ncomms10448 (PMC4740817; doi:10.1038/ncomms10448)
Supplement: Supplementary Data 1 — GWAS summary statistics for the top 10,000 SNPs [file ncomms10448-s2.txt]

assay.name	scaffold	position	alleles	effect	stderr	pvalue	gt.rate	freq.b	avg.rsqr	dose.b
rs12736689	chr1	182549729	C/T	-0.298	0.0346	6.97e-18	NA	NA	0.971	0.974
rs509476	chr1	182573227	C/T	0.301	0.035	8.4e-18	NA	NA	0.974	0.0257
rs12743617	chr1	182558139	G/T	0.296	0.0346	1.03e-17	NA	NA	0.98	0.0261
rs1144566	chr1	182569626	C/T	0.296	0.0345	1.04e-17	1	0.0259	0.995	0.0259
rs1148776	chr1	182564304	A/G	0.237	0.0311	2.88e-14	NA	NA	0.974	0.0325
rs12927162	chr16	52684916	A/G	-0.0909	0.0129	1.55e-12	0.992	0.257	0.96	0.261
rs10493596	chr1	77726241	C/T	0.0892	0.013	7.94e-12	1	0.237	1	0.237
rs10518446	chr1	77740836	C/G	-0.102	0.0152	2e-11	NA	NA	0.979	0.841
rs9479402	chr6	153135339	C/T	-0.366	0.0554	3.91e-11	NA	NA	0.851	0.988
rs76223855	chr6	153136141	C/T	-0.367	0.0554	3.92e-11	NA	NA	0.848	0.988
rs7759363	chr6	153134842	A/G	-0.366	0.0554	3.94e-11	NA	NA	0.852	0.988
rs79213203	chr6	153105322	A/G	-0.309	0.0478	1.05e-10	NA	NA	0.997	0.986
rs75284686	chr6	153105795	C/T	0.308	0.0478	1.16e-10	NA	NA	0.997	0.0138
rs1595824	chr2	198874006	C/T	0.0721	0.0112	1.23e-10	NA	NA	0.992	0.495
rs13394871	chr2	198846337	A/G	-0.0733	0.0114	1.23e-10	NA	NA	0.959	0.517
rs6899558	chr6	153131190	A/G	-0.308	0.0479	1.33e-10	NA	NA	0.975	0.986
rs7738925	chr6	153130870	C/T	0.308	0.0479	1.34e-10	NA	NA	0.976	0.0139
rs12040629	chr1	77705365	A/G	-0.0975	0.0152	1.35e-10	0.998	0.843	0.998	0.844
rs10177758	chr2	198858917	A/G	0.0722	0.0113	1.41e-10	NA	NA	0.981	0.491
rs76681500	chr1	77713434	A/G	-0.0974	0.0152	1.42e-10	NA	NA	0.999	0.843
rs11162296	chr1	77700196	C/G	-0.097	0.0152	1.6e-10	NA	NA	0.999	0.843
rs9478360	chr6	153122934	C/T	-0.305	0.0477	1.67e-10	NA	NA	0.996	0.986
rs7764723	chr6	153121372	C/T	-0.305	0.0477	1.7e-10	NA	NA	0.996	0.986
rs9478358	chr6	153109889	C/G	0.305	0.0478	1.73e-10	NA	NA	0.995	0.0138
rs148714252	chr6	153129614	A/G	-0.305	0.0478	1.81e-10	NA	NA	0.977	0.986
rs77280203	chr6	153110829	A/C	0.305	0.0477	1.86e-10	NA	NA	0.995	0.0138
rs78118301	chr6	153111128	A/T	0.305	0.0477	1.87e-10	NA	NA	0.995	0.0138
rs34714364	chr1	150234657	G/T	0.116	0.0182	1.95e-10	NA	NA	0.643	0.172
rs13437576	chr6	153127882	G/T	-0.304	0.0478	1.96e-10	NA	NA	0.982	0.986
rs7571869	chr2	198841615	C/T	-0.0716	0.0113	2.11e-10	NA	NA	0.978	0.506
rs7587598	chr2	198842244	A/G	0.0713	0.0112	2.11e-10	NA	NA	0.986	0.49
rs1518359	chr2	198847383	C/T	0.0714	0.0112	2.11e-10	NA	NA	0.985	0.491
rs7587043	chr2	198841729	A/C	0.0713	0.0112	2.15e-10	NA	NA	0.986	0.49
rs509345	chr1	150276022	A/G	-0.0701	0.0111	2.5e-10	1	0.476	1	0.475
rs10931797	chr2	198840793	C/T	0.0711	0.0112	2.52e-10	NA	NA	0.984	0.489
rs1866664	chr2	198860428	C/T	-0.0719	0.0114	2.58e-10	NA	NA	0.963	0.514
rs10931796	chr2	198840661	A/G	0.0709	0.0112	2.64e-10	NA	NA	0.987	0.49
rs113240734	chr1	77699071	A/G	-0.0957	0.0151	2.73e-10	NA	NA	1	0.843
rs9436116	chr1	150454724	G/T	0.0737	0.0117	2.84e-10	NA	NA	0.929	0.59
rs34739718	chr1	150498815	A/G	0.0784	0.0124	2.88e-10	NA	NA	0.799	0.54
rs7558450	chr2	198837766	C/T	0.0706	0.0112	2.98e-10	NA	NA	0.99	0.489
rs61161619	chr1	150209835	A/C	0.0777	0.0124	3.09e-10	NA	NA	0.991	0.72
rs12569047	chr1	150209755	C/T	-0.0775	0.0123	3.17e-10	NA	NA	0.997	0.279
rs10518440	chr1	77696822	A/G	0.0953	0.0151	3.21e-10	0.998	0.157	1	0.157
rs10888576	chr1	150200792	C/G	0.0815	0.013	3.43e-10	NA	NA	0.937	0.739
rs11675025	chr2	198838315	A/G	-0.0707	0.0113	3.44e-10	NA	NA	0.981	0.508
rs6694215	chr1	150204441	C/G	-0.0827	0.0132	3.44e-10	NA	NA	0.874	0.279
rs55956539	chr1	150202128	C/T	0.0772	0.0123	3.58e-10	NA	NA	0.996	0.72
rs55647200	chr1	150202103	A/G	0.0772	0.0123	3.59e-10	NA	NA	0.996	0.72
rs3731570	chr2	198317783	C/T	0.0695	0.0111	4.33e-10	1	0.479	0.996	0.481
rs11205347	chr1	150210120	C/T	-0.0769	0.0123	4.5e-10	1	0.277	0.999	0.278
rs2196172	chr2	198889893	G/T	-0.0712	0.0114	4.66e-10	NA	NA	0.953	0.481
rs1595823	chr2	198891799	C/T	0.0696	0.0112	4.71e-10	1	0.51	0.997	0.508
rs1318867	chr2	198880481	A/C	-0.0701	0.0113	4.75e-10	NA	NA	0.982	0.503
rs976179	chr2	198880378	A/T	0.0701	0.0113	4.76e-10	NA	NA	0.982	0.497
rs10169453	chr2	198835212	C/T	-0.0696	0.0112	4.86e-10	NA	NA	0.994	0.51
rs1850633	chr2	198829582	G/T	-0.0695	0.0112	4.86e-10	NA	NA	0.994	0.51
rs10204166	chr2	198835264	C/G	0.0696	0.0112	4.87e-10	NA	NA	0.993	0.489
rs698918	chr1	150319762	A/G	0.0751	0.0121	4.88e-10	NA	NA	0.854	0.564
rs2196171	chr2	198889807	G/T	-0.0703	0.0113	4.94e-10	NA	NA	0.974	0.487
rs7555995	chr1	150212707	C/G	-0.0777	0.0125	4.98e-10	NA	NA	0.97	0.28
rs700641	chr2	198599233	C/T	0.0697	0.0112	5.02e-10	NA	NA	0.986	0.49
rs10497809	chr2	198825668	A/G	-0.0694	0.0112	5.11e-10	NA	NA	0.995	0.511
rs834227	chr1	150383768	C/T	-0.0739	0.0119	5.31e-10	NA	NA	0.888	0.421
rs7532164	chr1	150194485	C/T	-0.0765	0.0123	5.38e-10	NA	NA	0.994	0.28
rs6692738	chr1	150166773	A/G	0.0768	0.0124	5.52e-10	0.456	0.721	0.987	0.72
rs7535712	chr1	150199411	A/C	-0.0764	0.0123	5.58e-10	NA	NA	0.995	0.28
rs1607376	chr2	198827914	A/G	0.0697	0.0112	5.66e-10	NA	NA	0.984	0.486
rs1260424	chr1	150361349	A/G	0.072	0.0116	5.68e-10	NA	NA	0.952	0.605
rs55696134	chr2	198821569	A/G	0.0695	0.0112	5.93e-10	NA	NA	0.985	0.486
rs4410288	chr2	198819824	C/T	0.069	0.0112	5.96e-10	0.998	0.489	0.999	0.489
rs2794680	chr1	150322591	C/T	-0.072	0.0116	5.99e-10	NA	NA	0.941	0.404
rs3818978	chr1	150266338	A/T	0.071	0.0115	6.14e-10	NA	NA	0.978	0.609
rs34908293	chr1	150225502	A/G	-0.0775	0.0125	6.17e-10	NA	NA	0.969	0.278
rs6738825	chr2	198896895	A/G	0.069	0.0112	6.21e-10	NA	NA	0.999	0.51
rs12760222	chr1	182584329	C/T	0.277	0.0447	6.22e-10	NA	NA	0.829	0.0183
rs1541953	chr2	198898344	A/T	0.069	0.0112	6.22e-10	NA	NA	0.998	0.51
rs10166845	chr2	198896071	A/G	0.069	0.0112	6.29e-10	NA	NA	0.999	0.51
rs78417158	chr1	150196196	C/G	-0.0762	0.0123	6.32e-10	NA	NA	0.995	0.28
rs3850839	chr1	150234282	G/T	0.0758	0.0123	6.43e-10	0.999	0.717	1	0.717
rs7563170	chr2	198839631	C/T	0.0708	0.0115	6.44e-10	NA	NA	0.947	0.476
rs10184227	chr2	198894305	C/T	0.0689	0.0112	6.48e-10	NA	NA	1	0.509
rs11811787	chr1	150200487	C/T	-0.0772	0.0125	6.54e-10	NA	NA	0.976	0.276
rs1025549	chr2	198881183	A/G	-0.0691	0.0112	6.68e-10	NA	NA	0.994	0.491
rs11889326	chr2	198899275	A/C	0.0692	0.0112	6.69e-10	NA	NA	0.991	0.508
rs10196612	chr2	198894139	C/T	-0.0689	0.0112	6.7e-10	1	0.491	1	0.491
rs7554686	chr1	150265619	A/T	-0.0702	0.0114	6.82e-10	NA	NA	0.994	0.388
rs2139049	chr2	198887660	A/G	-0.0688	0.0112	7.05e-10	NA	NA	0.998	0.491
rs11681663	chr2	198882952	A/G	-0.069	0.0112	7.12e-10	NA	NA	0.992	0.492
rs1978888	chr2	198889245	C/T	-0.0695	0.0113	7.15e-10	NA	NA	0.978	0.497
rs11683222	chr2	198884028	C/G	0.0688	0.0112	7.25e-10	NA	NA	0.997	0.509
rs1518360	chr2	198815303	C/T	0.0688	0.0112	7.3e-10	NA	NA	0.993	0.49
rs34692727	chr2	198883513	C/T	0.0688	0.0112	7.38e-10	NA	NA	0.997	0.509
rs6716898	chr2	198944271	A/G	-0.069	0.0112	7.42e-10	NA	NA	0.991	0.503
rs1260398	chr1	150279876	C/T	0.07	0.0114	7.48e-10	NA	NA	0.994	0.609
rs10189897	chr2	198813410	A/G	0.0688	0.0112	7.57e-10	NA	NA	0.993	0.49
rs1260400	chr1	150296298	C/T	0.0703	0.0114	7.63e-10	NA	NA	0.978	0.402
rs1440089	chr2	198944947	C/T	0.069	0.0112	7.88e-10	NA	NA	0.986	0.495
rs1036333	chr2	198943787	G/T	0.0686	0.0112	8.07e-10	NA	NA	0.996	0.497
rs8006	chr1	150280801	C/G	0.07	0.0114	8.17e-10	NA	NA	0.992	0.613
rs828784	chr1	150335240	A/T	-0.0707	0.0115	8.4e-10	NA	NA	0.962	0.397
rs698917	chr1	150319884	A/G	-0.0702	0.0115	8.46e-10	NA	NA	0.982	0.39
rs61819386	chr1	150458654	C/T	-0.07	0.0114	8.79e-10	NA	NA	0.981	0.394
rs6732340	chr2	198912952	C/G	0.0689	0.0112	8.8e-10	NA	NA	0.986	0.514
rs698922	chr1	150379309	A/G	0.0712	0.0116	8.9e-10	NA	NA	0.944	0.599
rs1694364	chr1	150321066	G/T	-0.0697	0.0114	9.11e-10	NA	NA	0.995	0.387
rs3754048	chr1	150242189	C/G	0.0764	0.0125	9.16e-10	NA	NA	0.966	0.716
rs12747669	chr1	150268622	C/T	0.0696	0.0114	9.3e-10	NA	NA	0.998	0.612
rs3118124	chr1	150166675	A/G	-0.0751	0.0123	9.32e-10	1	0.285	0.998	0.283
rs4926422	chr1	150315436	C/T	-0.0696	0.0114	9.34e-10	NA	NA	0.995	0.388
rs497128	chr1	150269952	A/G	-0.0695	0.0114	9.42e-10	NA	NA	0.999	0.389
rs787991	chr2	198325119	A/G	-0.068	0.0111	9.73e-10	NA	NA	0.997	0.512
rs573351	chr1	150271080	A/G	0.0694	0.0114	9.76e-10	NA	NA	1	0.611
rs1535873	chr1	150185432	A/G	0.0752	0.0123	9.77e-10	NA	NA	0.995	0.719
rs1518364	chr2	198809975	A/G	-0.0681	0.0111	9.78e-10	0.992	0.511	1	0.511
rs6685252	chr1	150259945	A/T	0.0695	0.0114	9.86e-10	NA	NA	0.999	0.614
rs1878732	chr2	198809545	A/G	-0.0681	0.0112	9.86e-10	NA	NA	0.998	0.511
rs1914690	chr2	198809368	A/G	-0.0681	0.0111	9.88e-10	NA	NA	1	0.511
rs1518366	chr2	198809196	A/G	-0.0681	0.0111	9.9e-10	NA	NA	1	0.511
rs1776273	chr1	150270209	A/G	-0.0694	0.0114	9.94e-10	1	0.39	1	0.389
rs834243	chr1	150339290	A/C	-0.0696	0.0114	9.96e-10	NA	NA	0.993	0.388
rs1260458	chr1	150347454	C/T	0.0696	0.0114	9.97e-10	NA	NA	0.992	0.612
rs2564372	chr2	198307813	C/T	0.0679	0.0111	1e-09	NA	NA	0.999	0.488
rs1401090	chr2	198808578	A/G	-0.0681	0.0111	1.01e-09	NA	NA	1	0.511
rs1313570	chr1	150342642	C/T	-0.0696	0.0114	1.01e-09	NA	NA	0.993	0.388
rs543179	chr1	150274610	A/G	0.0693	0.0114	1.01e-09	0.996	0.611	1	0.611
rs787982	chr2	198315534	A/G	-0.0679	0.0111	1.01e-09	NA	NA	0.999	0.512
rs1776276	chr1	150293078	A/C	0.0696	0.0114	1.01e-09	NA	NA	0.989	0.609
rs494952	chr1	150269932	C/T	-0.0698	0.0114	1.02e-09	NA	NA	0.989	0.386
rs11205339	chr1	150169917	C/T	0.0752	0.0123	1.02e-09	NA	NA	0.986	0.716
rs578353	chr1	150287884	C/G	-0.0694	0.0114	1.03e-09	NA	NA	0.998	0.388
rs1260407	chr1	150306125	C/T	-0.0694	0.0114	1.03e-09	0.999	0.388	0.998	0.387
rs834234	chr1	150352494	C/G	0.0696	0.0114	1.03e-09	NA	NA	0.991	0.612
rs519126	chr1	150288859	G/T	0.0694	0.0114	1.03e-09	NA	NA	0.998	0.612
rs1260404	chr1	150304150	A/T	-0.0694	0.0114	1.04e-09	NA	NA	0.998	0.387
rs1105078	chr2	198807885	C/T	0.068	0.0111	1.05e-09	NA	NA	1	0.489
rs2117339	chr2	198915734	C/T	0.0683	0.0112	1.05e-09	NA	NA	0.994	0.517
rs3849362	chr2	198308260	A/G	-0.0678	0.0111	1.05e-09	1	0.512	0.999	0.512
rs12093148	chr1	150265173	A/G	0.0695	0.0114	1.06e-09	NA	NA	0.996	0.614
rs6434946	chr2	198798497	A/G	0.0682	0.0112	1.06e-09	NA	NA	0.991	0.487
rs488271	chr1	150284534	A/G	-0.0693	0.0114	1.06e-09	NA	NA	0.998	0.388
rs1747927	chr1	150284940	C/T	-0.0693	0.0114	1.07e-09	NA	NA	0.998	0.388
rs11684176	chr2	198954774	C/T	0.0729	0.0119	1.07e-09	NA	NA	0.872	0.487
rs2454285	chr1	150290609	A/G	0.0693	0.0114	1.07e-09	NA	NA	0.998	0.612
rs1260368	chr1	150340260	A/G	-0.0696	0.0114	1.07e-09	NA	NA	0.977	0.593
rs863862	chr1	150352361	A/T	-0.0697	0.0114	1.07e-09	NA	NA	0.985	0.39
rs2794679	chr1	150324857	A/G	-0.069	0.0113	1.08e-09	1	0.592	0.993	0.593
rs2794678	chr1	150324868	A/G	-0.069	0.0113	1.08e-09	NA	NA	0.993	0.593
rs17730989	chr2	198362524	C/T	0.0678	0.0111	1.1e-09	1	0.488	0.998	0.489
rs12083178	chr1	150172630	G/T	0.0751	0.0123	1.1e-09	NA	NA	0.986	0.716
rs66730758	chr2	198341001	A/G	0.0677	0.0111	1.11e-09	NA	NA	0.998	0.488
rs1260385	chr1	150316385	A/G	-0.0696	0.0114	1.12e-09	NA	NA	0.989	0.385
rs11902195	chr2	198316370	C/G	0.0678	0.0111	1.13e-09	NA	NA	0.995	0.49
rs11679040	chr2	198806829	C/T	-0.0679	0.0112	1.13e-09	NA	NA	0.997	0.51
rs1260422	chr1	150357011	A/G	-0.0693	0.0114	1.13e-09	NA	NA	0.984	0.593
rs10888575	chr1	150169211	C/T	0.0748	0.0123	1.13e-09	NA	NA	0.995	0.718
rs471738	chr1	150276429	A/G	0.0701	0.0115	1.13e-09	NA	NA	0.979	0.618
rs10497813	chr2	198914072	G/T	0.068	0.0112	1.15e-09	NA	NA	0.999	0.518
rs2880389	chr2	198801707	C/T	-0.0678	0.0111	1.15e-09	0.999	0.511	1	0.511
rs12131063	chr1	150168156	A/G	0.0754	0.0124	1.15e-09	NA	NA	0.985	0.72
rs1607373	chr2	198800532	A/G	-0.0678	0.0111	1.16e-09	NA	NA	1	0.511
rs2477121	chr1	150290762	A/T	-0.069	0.0113	1.16e-09	NA	NA	0.989	0.592
rs11883902	chr2	198341325	A/T	0.0676	0.0111	1.17e-09	NA	NA	0.999	0.489
rs10207433	chr2	198805930	G/T	0.0678	0.0112	1.19e-09	1	0.49	0.997	0.49
rs11899288	chr2	198409263	G/T	0.0679	0.0112	1.19e-09	NA	NA	0.99	0.487
rs1097066	chr1	150320717	A/G	-0.0693	0.0114	1.19e-09	NA	NA	0.995	0.386
rs788016	chr2	198352293	A/G	-0.0675	0.0111	1.2e-09	0.999	0.512	1	0.511
rs6745660	chr2	198349536	A/G	0.0676	0.0111	1.2e-09	0.92	0.488	0.998	0.488
rs11811885	chr1	150268461	A/G	0.0692	0.0114	1.2e-09	NA	NA	0.998	0.613
chr1:150499025	chr1	150499025	A/T	-0.0751	0.0124	1.21e-09	NA	NA	0.809	0.455
rs580159	chr1	150276650	A/C	-0.07	0.0115	1.21e-09	NA	NA	0.976	0.383
rs834225	chr1	150300727	C/T	-0.0702	0.0116	1.21e-09	NA	NA	0.972	0.381
rs59507173	chr1	150178903	C/T	-0.0751	0.0124	1.21e-09	NA	NA	0.986	0.281
rs12151767	chr2	198274929	A/G	-0.0676	0.0111	1.22e-09	0.991	0.508	0.996	0.511
rs1097071	chr1	150332870	C/T	-0.0695	0.0114	1.22e-09	NA	NA	0.985	0.389
rs1260373	chr1	150331866	C/T	0.0693	0.0114	1.22e-09	NA	NA	0.993	0.614
rs1260401	chr1	150303269	C/G	-0.0692	0.0114	1.23e-09	NA	NA	0.996	0.386
rs10888579	chr1	150261925	C/T	-0.0692	0.0114	1.24e-09	NA	NA	0.998	0.385
rs113964240	chr2	198456310	A/C	-0.0687	0.0113	1.24e-09	NA	NA	0.966	0.512
rs2794682	chr1	150320847	C/T	0.069	0.0114	1.24e-09	NA	NA	0.987	0.406
rs1097069	chr1	150330190	C/T	-0.0692	0.0114	1.26e-09	NA	NA	0.992	0.387
rs1776275	chr1	150269437	G/T	-0.0691	0.0114	1.26e-09	NA	NA	0.998	0.387
rs1313568	chr1	150344180	C/G	0.0694	0.0114	1.26e-09	NA	NA	0.985	0.611
rs12739706	chr1	150261653	C/G	-0.0691	0.0114	1.26e-09	NA	NA	0.999	0.385
rs1313569	chr1	150344171	A/G	-0.0694	0.0114	1.26e-09	NA	NA	0.985	0.389
rs1260408	chr1	150307270	G/T	-0.0691	0.0114	1.27e-09	NA	NA	0.995	0.386
rs745899	chr2	198908040	A/T	0.0679	0.0112	1.27e-09	NA	NA	0.995	0.518
rs1064213	chr2	198950240	A/G	-0.0677	0.0112	1.27e-09	0.999	0.507	1	0.507
rs696615	chr1	150338988	A/C	0.0692	0.0114	1.28e-09	NA	NA	0.993	0.614
rs1371664	chr2	198904465	A/T	-0.0678	0.0112	1.29e-09	NA	NA	0.999	0.482
rs1498308	chr1	150295131	G/T	0.0684	0.0113	1.29e-09	0.999	0.408	1	0.408
rs67748055	chr2	198911426	A/G	-0.0679	0.0112	1.3e-09	NA	NA	0.994	0.482
rs1260457	chr1	150347374	A/G	-0.0692	0.0114	1.3e-09	NA	NA	0.992	0.386
rs2797653	chr1	150322532	C/T	0.0685	0.0113	1.3e-09	NA	NA	0.996	0.408
rs12133238	chr1	150165860	A/G	-0.0744	0.0123	1.3e-09	NA	NA	0.991	0.286
rs1097068	chr1	150330345	C/T	0.0687	0.0113	1.3e-09	NA	NA	0.991	0.407
rs1625468	chr1	150321486	A/G	-0.0685	0.0113	1.3e-09	NA	NA	0.996	0.592
rs2794681	chr1	150321951	C/T	0.0685	0.0113	1.3e-09	NA	NA	0.996	0.408
rs112612936	chr2	198329864	C/G	0.0685	0.0113	1.3e-09	NA	NA	0.97	0.479
rs1097067	chr1	150330356	G/T	0.0687	0.0113	1.3e-09	NA	NA	0.991	0.407
rs828783	chr1	150376977	C/T	0.0692	0.0114	1.31e-09	NA	NA	0.981	0.406
rs698923	chr1	150379159	A/G	-0.0692	0.0114	1.32e-09	NA	NA	0.981	0.594
rs834241	chr1	150379007	C/T	-0.0695	0.0115	1.33e-09	NA	NA	0.977	0.391
rs7512697	chr1	150218242	C/T	-0.0753	0.0124	1.34e-09	NA	NA	0.979	0.282
rs67031482	chr2	198911166	C/T	0.0679	0.0112	1.34e-09	NA	NA	0.995	0.52
rs698914	chr1	150298750	A/G	0.069	0.0114	1.34e-09	NA	NA	0.996	0.614
rs1617829	chr1	150349902	A/G	-0.0687	0.0113	1.35e-09	NA	NA	0.99	0.593
rs834242	chr1	150379858	A/G	-0.0693	0.0114	1.36e-09	NA	NA	0.985	0.389
rs10206714	chr2	198906481	C/T	0.0677	0.0112	1.36e-09	NA	NA	0.999	0.519
rs1776265	chr1	150323522	C/T	-0.0693	0.0114	1.36e-09	NA	NA	0.985	0.389
rs696616	chr1	150336173	A/G	-0.0685	0.0113	1.37e-09	NA	NA	0.994	0.592
rs10888578	chr1	150260993	C/T	0.0689	0.0114	1.37e-09	1	0.615	1	0.615
rs9126	chr1	150259400	A/C	-0.069	0.0114	1.37e-09	NA	NA	0.998	0.385
rs2794685	chr1	150312268	C/T	0.0684	0.0113	1.38e-09	NA	NA	0.996	0.408
rs2794614	chr1	150311948	C/T	-0.0684	0.0113	1.38e-09	NA	NA	0.996	0.592
rs11692344	chr2	198795863	G/T	-0.0675	0.0111	1.38e-09	0.997	0.511	1	0.51
rs1260367	chr1	150344514	C/T	0.0686	0.0113	1.38e-09	NA	NA	0.992	0.408
rs6668679	chr1	150219501	C/T	0.0768	0.0127	1.39e-09	NA	NA	0.955	0.726
rs1694377	chr1	150293153	A/G	0.0685	0.0113	1.39e-09	NA	NA	0.996	0.407
rs1260459	chr1	150348253	G/T	-0.0686	0.0113	1.39e-09	NA	NA	0.992	0.592
rs2794615	chr1	150309638	C/T	0.0684	0.0113	1.39e-09	NA	NA	0.996	0.408
rs6728904	chr2	198492837	C/T	0.0687	0.0113	1.4e-09	NA	NA	0.964	0.485
rs2564384	chr2	198356065	C/T	-0.0677	0.0112	1.4e-09	NA	NA	0.987	0.514
rs1694369	chr1	150351101	A/G	0.0686	0.0113	1.4e-09	NA	NA	0.991	0.408
rs6434945	chr2	198797960	C/G	-0.0675	0.0111	1.41e-09	NA	NA	1	0.51
rs11205353	chr1	150224505	A/G	-0.0746	0.0123	1.41e-09	0.992	0.283	0.983	0.287
rs1260405	chr1	150304781	A/G	0.0683	0.0113	1.41e-09	NA	NA	0.998	0.408
rs1260419	chr1	150390524	A/G	-0.07	0.0116	1.41e-09	NA	NA	0.957	0.398
rs12472359	chr2	198587865	C/T	0.0677	0.0112	1.42e-09	NA	NA	0.993	0.485
rs112533070	chr2	198372003	C/T	0.0677	0.0112	1.42e-09	NA	NA	0.986	0.486
rs1694379	chr1	150292417	A/C	-0.0688	0.0114	1.43e-09	0.982	0.387	0.999	0.386
rs1260403	chr1	150303666	A/G	0.0689	0.0114	1.43e-09	NA	NA	0.995	0.614
rs10192146	chr2	198796423	A/C	-0.0698	0.0115	1.43e-09	NA	NA	0.934	0.528
rs3792158	chr2	198407177	A/G	0.0673	0.0111	1.45e-09	0.996	0.487	0.998	0.489
rs834237	chr1	150363930	A/G	0.0691	0.0114	1.46e-09	NA	NA	0.987	0.613
rs1260388	chr1	150372016	G/T	-0.0691	0.0114	1.47e-09	NA	NA	0.978	0.595
rs834236	chr1	150362968	C/T	0.0688	0.0114	1.47e-09	NA	NA	0.984	0.406
rs1145583	chr1	150338322	C/T	0.0704	0.0116	1.49e-09	NA	NA	0.948	0.396
rs787990	chr2	198324990	A/G	0.0676	0.0112	1.49e-09	NA	NA	0.987	0.485
rs471657	chr1	150276461	A/G	0.0696	0.0115	1.5e-09	NA	NA	0.979	0.619
rs55658871	chr2	198278571	A/G	-0.0673	0.0111	1.5e-09	NA	NA	0.996	0.51
rs2264417	chr1	150368501	C/T	0.0691	0.0114	1.5e-09	NA	NA	0.987	0.613
rs4333886	chr1	150291041	C/G	0.0684	0.0113	1.51e-09	NA	NA	0.993	0.406
rs834238	chr1	150366469	A/C	-0.0691	0.0114	1.51e-09	NA	NA	0.987	0.387
rs1694362	chr1	150366963	A/T	-0.0686	0.0114	1.51e-09	NA	NA	0.987	0.593
rs700655	chr2	198643631	A/G	-0.0674	0.0112	1.52e-09	0.97	0.516	1	0.515
rs57862683	chr2	198747537	A/G	0.0698	0.0116	1.52e-09	NA	NA	0.931	0.514
rs771013	chr2	198625237	A/G	-0.0674	0.0112	1.52e-09	NA	NA	1	0.515
rs844309	chr1	150366587	C/T	0.0688	0.0114	1.52e-09	NA	NA	0.983	0.406
rs2196175	chr2	198905073	A/T	-0.0675	0.0112	1.52e-09	NA	NA	0.997	0.481
rs72916919	chr2	198492316	G/T	-0.0695	0.0115	1.53e-09	NA	NA	0.936	0.501
rs1260421	chr1	150357780	A/G	-0.0686	0.0114	1.53e-09	NA	NA	0.987	0.593
rs1260389	chr1	150372109	A/T	-0.0696	0.0115	1.54e-09	NA	NA	0.963	0.599
rs12329164	chr2	198905224	C/G	0.0678	0.0112	1.55e-09	NA	NA	0.989	0.522
rs6703332	chr1	150182134	C/G	-0.0758	0.0126	1.56e-09	NA	NA	0.973	0.274
rs700649	chr2	198622752	A/G	-0.0673	0.0112	1.56e-09	1	0.515	1	0.515
rs1694375	chr1	150278908	C/G	-0.0686	0.0114	1.56e-09	NA	NA	0.983	0.591
rs55766949	chr2	198329776	A/G	0.0674	0.0112	1.58e-09	NA	NA	0.991	0.486
rs1065949	chr2	198627055	A/G	-0.0673	0.0112	1.58e-09	NA	NA	1	0.515
rs7544900	chr1	150262333	A/C	-0.0701	0.0116	1.58e-09	NA	NA	0.968	0.377
rs12995110	chr2	198789013	C/T	0.0674	0.0112	1.58e-09	NA	NA	0.995	0.489
rs60617652	chr2	198313300	A/G	-0.0689	0.0114	1.59e-09	NA	NA	0.949	0.528
rs56718086	chr2	198261596	A/G	0.0673	0.0111	1.59e-09	NA	NA	0.994	0.491
rs56214461	chr1	150289692	C/T	0.0683	0.0113	1.6e-09	NA	NA	0.994	0.406
rs700647	chr2	198612852	C/T	0.0673	0.0112	1.6e-09	NA	NA	0.999	0.485
rs9435997	chr1	150289496	A/G	0.0683	0.0113	1.61e-09	NA	NA	0.994	0.406
rs700650	chr2	198624285	A/G	-0.0673	0.0112	1.62e-09	0.999	0.515	1	0.515
rs4446975	chr1	150456169	C/T	0.069	0.0115	1.63e-09	NA	NA	0.985	0.613
rs700648	chr2	198622636	C/T	0.0672	0.0112	1.64e-09	NA	NA	1	0.485
rs1262432	chr1	150371839	A/C	-0.069	0.0114	1.64e-09	NA	NA	0.987	0.387
rs10497811	chr2	198902909	A/C	0.0673	0.0112	1.64e-09	NA	NA	0.999	0.519
rs2264418	chr1	150368579	A/G	-0.0687	0.0114	1.65e-09	NA	NA	0.98	0.591
rs1627235	chr1	150358858	C/T	0.0684	0.0114	1.65e-09	NA	NA	0.987	0.408
rs770666	chr2	198611897	A/T	-0.0672	0.0112	1.66e-09	NA	NA	0.998	0.515
rs770667	chr2	198613308	C/T	0.0672	0.0112	1.66e-09	NA	NA	1	0.485
rs1065953	chr2	198614612	C/T	0.0672	0.0112	1.66e-09	0.996	0.485	1	0.485
rs1260391	chr1	150373077	C/T	-0.0689	0.0114	1.67e-09	NA	NA	0.987	0.387
rs1260378	chr1	150375272	A/G	-0.0686	0.0114	1.67e-09	NA	NA	0.985	0.593
rs1065954	chr2	198615017	A/T	0.0672	0.0112	1.67e-09	NA	NA	1	0.485
rs2867894	chr1	150452912	A/T	-0.07	0.0116	1.68e-09	NA	NA	0.956	0.608
rs17787829	chr2	198419798	C/T	-0.0671	0.0111	1.68e-09	NA	NA	0.994	0.511
rs1065955	chr2	198615531	C/T	-0.0672	0.0112	1.69e-09	NA	NA	1	0.515
rs962210	chr2	198902230	A/T	0.0673	0.0112	1.71e-09	NA	NA	0.999	0.519
rs1932934	chr1	150449195	A/G	-0.0688	0.0114	1.71e-09	NA	NA	0.982	0.393
rs771018	chr2	198650259	A/G	-0.0673	0.0112	1.72e-09	NA	NA	0.994	0.515
rs12042229	chr1	150447398	A/G	0.0691	0.0115	1.74e-09	NA	NA	0.971	0.4
rs12040949	chr1	150447462	C/T	0.0691	0.0115	1.75e-09	NA	NA	0.971	0.4
rs700653	chr2	198637433	A/G	0.0671	0.0112	1.75e-09	0.991	0.486	1	0.485
rs2196174	chr2	198905172	A/G	0.0674	0.0112	1.76e-09	NA	NA	0.993	0.517
rs698921	chr1	150379517	A/G	-0.0689	0.0115	1.77e-09	NA	NA	0.985	0.387
rs2565154	chr2	198310389	C/G	-0.0675	0.0112	1.77e-09	NA	NA	0.98	0.517
rs12122277	chr1	150221934	A/C	0.0743	0.0124	1.78e-09	NA	NA	0.987	0.718
rs11205348	chr1	150211683	A/G	0.0782	0.013	1.78e-09	NA	NA	0.924	0.734
rs6735214	chr2	198760507	C/T	0.0676	0.0112	1.81e-09	NA	NA	0.982	0.497
rs9436108	chr1	150360930	A/G	0.069	0.0115	1.81e-09	NA	NA	0.963	0.412
rs1260386	chr1	150369622	G/T	0.0685	0.0114	1.81e-09	NA	NA	0.983	0.406
rs6687230	chr1	77722044	A/G	0.0754	0.0125	1.82e-09	NA	NA	0.988	0.269
rs700654	chr2	198643421	A/G	-0.067	0.0112	1.82e-09	1	0.515	1	0.515
rs4451552	chr1	150455854	C/G	-0.0684	0.0114	1.86e-09	NA	NA	0.994	0.389
rs58837777	chr2	198417987	A/G	-0.0672	0.0112	1.87e-09	NA	NA	0.988	0.513
rs696617	chr1	150376311	G/T	0.0688	0.0115	1.89e-09	NA	NA	0.985	0.613
rs3115366	chr2	198258388	A/G	-0.0676	0.0113	1.9e-09	NA	NA	0.977	0.513
rs1694381	chr1	150292122	A/G	0.0692	0.0115	1.9e-09	NA	NA	0.962	0.602
rs11891750	chr2	198434319	A/G	-0.0668	0.0111	1.93e-09	0.997	0.512	0.996	0.512
rs832621	chr1	150392909	C/G	-0.0688	0.0115	1.93e-09	NA	NA	0.979	0.392
rs11581351	chr1	150440200	C/G	-0.0683	0.0114	1.93e-09	NA	NA	0.986	0.595
rs56067932	chr2	198401610	A/G	-0.0669	0.0112	1.94e-09	NA	NA	0.993	0.509
rs1694380	chr1	150292341	A/G	0.0684	0.0114	2e-09	NA	NA	0.985	0.607
rs698919	chr1	150387000	A/G	0.0686	0.0114	2e-09	NA	NA	0.976	0.405
rs10888577	chr1	150224127	C/T	0.074	0.0124	2.01e-09	0.989	0.72	0.989	0.718
rs2867893	chr1	150453296	C/T	0.0679	0.0113	2.02e-09	NA	NA	0.993	0.407
rs111811916	chr2	198399416	A/G	-0.0667	0.0111	2.02e-09	NA	NA	0.996	0.51
rs700640	chr2	198590886	C/T	0.0669	0.0112	2.04e-09	1	0.485	0.998	0.485
rs45595332	chr1	150446067	C/T	0.0685	0.0114	2.06e-09	NA	NA	0.978	0.407
rs834230	chr1	150387929	C/T	0.0682	0.0114	2.09e-09	NA	NA	0.985	0.406
rs698916	chr1	150388385	A/G	0.0682	0.0114	2.09e-09	NA	NA	0.985	0.406
rs11205359	chr1	150277387	C/T	0.0698	0.0117	2.09e-09	NA	NA	0.96	0.622
rs834235	chr1	150362154	C/T	0.0689	0.0115	2.11e-09	NA	NA	0.978	0.617
rs834232	chr1	150354682	C/T	-0.0686	0.0115	2.12e-09	NA	NA	0.976	0.6
rs834231	chr1	150389392	A/T	0.0682	0.0114	2.12e-09	NA	NA	0.985	0.406
rs67657812	chr2	198387401	A/G	0.0666	0.0111	2.14e-09	NA	NA	0.996	0.491
rs11899920	chr2	198444623	C/G	0.067	0.0112	2.18e-09	NA	NA	0.984	0.494
rs6678973	chr1	150398064	A/T	-0.0687	0.0115	2.2e-09	NA	NA	0.976	0.391
rs1579695	chr2	198900363	A/G	-0.0669	0.0112	2.22e-09	0.998	0.481	0.997	0.482
rs11587116	chr1	150451898	A/T	0.0677	0.0113	2.26e-09	NA	NA	0.993	0.407
rs7551023	chr1	150165499	C/T	-0.0765	0.0128	2.27e-09	NA	NA	0.942	0.27
rs1260406	chr1	150305863	A/C	-0.0688	0.0115	2.27e-09	NA	NA	0.971	0.606
rs1065957	chr2	198616891	A/G	0.0672	0.0113	2.28e-09	NA	NA	0.983	0.481
rs1260420	chr1	150391345	A/G	0.0684	0.0114	2.3e-09	NA	NA	0.985	0.611
rs1694370	chr1	150274305	C/G	0.0678	0.0114	2.31e-09	NA	NA	0.988	0.405
rs11205382	chr1	150442466	A/G	0.0682	0.0114	2.31e-09	NA	NA	0.991	0.612
rs834233	chr1	150354276	A/G	-0.0698	0.0117	2.32e-09	NA	NA	0.962	0.625
rs7513182	chr1	150442612	A/G	-0.0682	0.0114	2.32e-09	NA	NA	0.991	0.388
rs61327788	chr2	198338222	A/G	0.068	0.0114	2.34e-09	NA	NA	0.953	0.484
rs6684939	chr1	150440563	A/G	0.0682	0.0114	2.35e-09	NA	NA	0.989	0.612
rs1583792	chr2	198900288	C/T	0.0668	0.0112	2.37e-09	NA	NA	0.996	0.518
rs834229	chr1	150384665	C/G	-0.0681	0.0114	2.37e-09	NA	NA	0.98	0.593
rs580060	chr1	150281202	A/C	-0.0675	0.0113	2.38e-09	NA	NA	0.997	0.597
rs7411534	chr1	150447269	A/G	-0.0681	0.0114	2.39e-09	NA	NA	0.991	0.388
rs2012751	chr1	150438266	C/T	-0.0682	0.0114	2.4e-09	NA	NA	0.987	0.389
rs11205355	chr1	150252329	A/G	0.0681	0.0114	2.42e-09	NA	NA	0.981	0.604
rs11205350	chr1	150217576	A/G	-0.0745	0.0125	2.42e-09	NA	NA	0.963	0.284
rs12136311	chr1	150168195	A/T	0.0803	0.0135	2.42e-09	NA	NA	0.875	0.741
rs2060489	chr2	198752286	C/T	0.0669	0.0112	2.43e-09	NA	NA	0.987	0.49
rs4850816	chr2	198789765	A/C	0.0671	0.0112	2.43e-09	NA	NA	0.98	0.494
rs11587575	chr1	150451863	C/T	-0.0675	0.0113	2.44e-09	NA	NA	0.994	0.593
rs1260396	chr1	150281501	A/C	-0.0675	0.0113	2.46e-09	NA	NA	0.996	0.597
rs2340688	chr2	198438425	C/T	-0.0668	0.0112	2.48e-09	NA	NA	0.983	0.513
rs35705743	chr1	150451832	A/G	-0.0682	0.0114	2.49e-09	NA	NA	0.983	0.392
rs6660127	chr1	150171399	C/T	0.0766	0.0129	2.49e-09	NA	NA	0.942	0.733
rs2454286	chr1	150355538	A/G	-0.0739	0.0124	2.5e-09	NA	NA	0.87	0.641
rs12042579	chr1	150454503	C/T	0.0674	0.0113	2.51e-09	NA	NA	0.996	0.408
rs7517441	chr1	150283643	A/T	-0.0674	0.0113	2.56e-09	NA	NA	0.997	0.597
rs522435	chr1	150282910	A/G	0.0674	0.0113	2.56e-09	NA	NA	0.998	0.403
rs471464	chr1	150281043	A/C	0.0674	0.0113	2.58e-09	NA	NA	0.998	0.403
rs486275	chr1	150282784	A/G	0.0673	0.0113	2.59e-09	0.999	0.402	0.998	0.403
rs3820544	chr1	150457876	A/T	0.0673	0.0113	2.59e-09	NA	NA	0.997	0.408
rs55694368	chr2	239317692	G/T	-0.157	0.0264	2.61e-09	NA	NA	0.66	0.0715
rs9436009	chr1	150459426	A/T	-0.0679	0.0114	2.65e-09	NA	NA	0.988	0.389
rs1776270	chr1	150369337	A/G	-0.0702	0.0118	2.69e-09	NA	NA	0.94	0.373
rs500812	chr1	150269545	G/T	0.0675	0.0113	2.69e-09	NA	NA	0.991	0.403
rs57046332	chr2	198455429	C/G	0.0662	0.0111	2.73e-09	NA	NA	0.996	0.491
rs11205357	chr1	150267798	C/T	0.0675	0.0114	2.73e-09	NA	NA	0.99	0.402
rs4389332	chr2	198477620	A/C	-0.0689	0.0116	2.74e-09	0.991	0.51	NA	NA
rs7564917	chr2	198453685	C/T	0.0663	0.0111	2.74e-09	NA	NA	0.994	0.491
rs1776274	chr1	150269452	C/T	-0.0675	0.0113	2.75e-09	NA	NA	0.992	0.598
rs6734561	chr2	198725076	C/T	0.0663	0.0112	2.83e-09	NA	NA	0.997	0.492
rs10192466	chr2	198738019	A/G	-0.0662	0.0112	2.86e-09	NA	NA	0.998	0.508
rs6753450	chr2	198735031	C/T	0.0662	0.0112	2.86e-09	NA	NA	0.999	0.492
rs771015	chr2	198668294	A/G	-0.0667	0.0112	2.88e-09	NA	NA	0.985	0.505
rs11205371	chr1	150398510	A/G	0.0679	0.0114	2.9e-09	NA	NA	0.987	0.612
rs4970922	chr1	150458094	A/C	-0.0675	0.0114	2.91e-09	1	0.387	1	0.386
rs6676849	chr1	77723725	A/G	-0.0747	0.0126	2.92e-09	NA	NA	0.984	0.731
rs4970964	chr1	150458029	A/G	0.0674	0.0114	2.94e-09	NA	NA	1	0.614
rs4970963	chr1	150456389	A/G	0.0693	0.0117	2.96e-09	NA	NA	0.925	0.587
rs10048735	chr2	198742525	C/T	0.0662	0.0112	3e-09	NA	NA	0.997	0.492
rs9288281	chr2	198744366	A/G	-0.0662	0.0112	3.02e-09	NA	NA	0.997	0.508
rs6703652	chr1	150465953	G/T	-0.067	0.0113	3.04e-09	NA	NA	0.996	0.591
rs698920	chr1	150386023	A/G	0.0679	0.0115	3.05e-09	NA	NA	0.98	0.611
rs1369511	chr2	198746115	C/G	-0.0661	0.0112	3.07e-09	NA	NA	0.997	0.508
rs9712275	chr2	198907143	C/T	0.0676	0.0114	3.09e-09	NA	NA	0.96	0.531
rs1097070	chr1	150332955	A/T	0.0684	0.0115	3.1e-09	NA	NA	0.962	0.399
rs700665	chr2	198673379	A/C	0.0661	0.0112	3.12e-09	NA	NA	0.998	0.493
rs10888574	chr1	150164058	A/G	-0.0797	0.0135	3.13e-09	NA	NA	0.867	0.263
rs6664703	chr1	150459087	C/G	-0.0674	0.0114	3.14e-09	NA	NA	0.998	0.386
rs11205370	chr1	150397567	A/G	0.0677	0.0114	3.19e-09	NA	NA	0.986	0.611
rs1614039	chr1	150272007	C/T	0.0671	0.0113	3.23e-09	NA	NA	0.994	0.403
rs9436118	chr1	150462811	C/T	0.0673	0.0114	3.26e-09	NA	NA	0.997	0.614
rs771016	chr2	198665520	C/T	0.0661	0.0112	3.29e-09	NA	NA	0.995	0.492
rs12023277	chr1	150466737	A/G	0.0677	0.0114	3.29e-09	NA	NA	0.985	0.611
rs771017	chr2	198660941	A/G	-0.0661	0.0112	3.35e-09	NA	NA	0.994	0.508
rs6693697	chr1	150264106	C/T	-0.073	0.0123	3.38e-09	NA	NA	0.881	0.352
rs11204662	chr1	150514741	G/T	-0.068	0.0115	3.39e-09	NA	NA	0.973	0.392
rs700659	chr2	198659923	C/T	-0.066	0.0112	3.41e-09	NA	NA	0.994	0.508
chr1:150499019	chr1	150499019	G/T	-0.0761	0.0129	3.41e-09	NA	NA	0.739	0.488
rs7550600	chr1	150165030	C/T	-0.0747	0.0127	3.47e-09	NA	NA	0.952	0.276
rs9436120	chr1	150473084	C/T	-0.0677	0.0115	3.49e-09	NA	NA	0.983	0.386
rs700689	chr2	198726649	A/G	0.0659	0.0112	3.55e-09	NA	NA	0.996	0.493
rs700691	chr2	198727852	A/G	0.0658	0.0111	3.57e-09	1	0.492	0.999	0.492
rs6742782	chr2	198755021	A/C	0.0659	0.0112	3.57e-09	NA	NA	0.996	0.492
rs6734096	chr2	198756459	G/T	-0.0659	0.0112	3.59e-09	NA	NA	0.996	0.508
rs13396312	chr2	198493703	A/T	-0.0668	0.0113	3.6e-09	NA	NA	0.966	0.517
rs1357570	chr1	77705820	C/T	0.0733	0.0124	3.62e-09	0.999	0.272	1	0.273
rs4581308	chr1	150276872	A/G	-0.0672	0.0114	3.62e-09	NA	NA	0.982	0.593
rs7547493	chr1	77775233	A/G	0.0874	0.0148	3.63e-09	NA	NA	0.988	0.169
rs1313193	chr1	77719878	A/C	-0.0733	0.0124	3.67e-09	NA	NA	0.999	0.728
rs696814	chr2	198687899	C/G	0.0661	0.0112	3.68e-09	NA	NA	0.99	0.492
rs35833281	chr6	55021561	C/G	-0.0807	0.0137	3.69e-09	NA	NA	0.991	0.793
rs1401093	chr2	198779839	C/T	-0.0665	0.0113	3.7e-09	NA	NA	0.978	0.515
rs1401094	chr2	198779849	C/T	-0.0665	0.0113	3.71e-09	NA	NA	0.978	0.515
rs17731449	chr2	198465840	C/T	-0.0655	0.0111	3.72e-09	1	0.509	1	0.509
rs2689672	chr1	77707391	G/T	-0.0733	0.0124	3.74e-09	0.996	0.728	1	0.728
rs1369512	chr2	198767132	A/T	-0.0658	0.0112	3.77e-09	NA	NA	0.994	0.508
rs700679	chr2	198706916	C/T	0.0657	0.0111	3.81e-09	1	0.49	1	0.493
rs59341299	chr2	198489607	A/G	0.0671	0.0114	3.81e-09	NA	NA	0.954	0.485
rs6718039	chr2	198761642	C/G	0.0657	0.0112	3.85e-09	NA	NA	0.997	0.491
rs3754217	chr1	150480373	G/T	0.0674	0.0114	3.87e-09	NA	NA	0.988	0.615
rs35835518	chr6	55023129	G/T	0.0805	0.0137	3.87e-09	NA	NA	0.99	0.208
rs1303937	chr1	77715265	A/T	0.0734	0.0125	3.89e-09	NA	NA	0.997	0.272
rs12023378	chr1	150467063	A/G	0.0666	0.0113	3.92e-09	NA	NA	0.994	0.409
rs9475183	chr6	55024800	A/T	-0.0805	0.0137	3.94e-09	NA	NA	0.99	0.792
rs10198606	chr2	198769739	C/G	0.066	0.0112	3.97e-09	NA	NA	0.986	0.488
rs11587758	chr1	150327106	A/G	-0.0815	0.0139	3.98e-09	NA	NA	0.739	0.682
rs6690789	chr1	77723284	A/G	0.0734	0.0125	3.99e-09	NA	NA	0.995	0.271
rs55823828	chr1	150467296	C/G	-0.0665	0.0113	4.02e-09	NA	NA	0.994	0.59
rs11690491	chr2	198514924	C/T	0.0655	0.0111	4.04e-09	NA	NA	0.999	0.489
rs55852341	chr2	198491180	C/T	0.0672	0.0114	4.05e-09	NA	NA	0.949	0.483
rs4435447	chr2	198488468	C/G	-0.0669	0.0114	4.06e-09	NA	NA	0.957	0.514
rs16866970	chr2	198511086	A/G	-0.0655	0.0111	4.07e-09	1	0.511	0.999	0.51
rs1630371	chr1	77716641	C/T	0.0761	0.0129	4.12e-09	NA	NA	0.954	0.257
rs13413470	chr2	198512849	A/G	-0.0654	0.0111	4.13e-09	NA	NA	0.999	0.511
rs66476116	chr6	55041396	A/C	-0.0799	0.0136	4.14e-09	NA	NA	0.998	0.791
rs61054961	chr2	198494065	A/C	0.066	0.0112	4.14e-09	NA	NA	0.981	0.488
rs700657	chr2	198654324	C/G	-0.0659	0.0112	4.16e-09	NA	NA	0.987	0.511
rs771010	chr2	198691006	C/G	0.0658	0.0112	4.19e-09	NA	NA	0.991	0.491
rs10196961	chr2	198513930	A/G	-0.0654	0.0111	4.19e-09	1	0.511	1	0.511
rs9475185	chr6	55027470	C/T	0.0806	0.0137	4.25e-09	NA	NA	0.985	0.207
rs1260411	chr1	150382088	A/G	-0.068	0.0116	4.26e-09	NA	NA	0.959	0.602
rs4850808	chr2	198576142	C/T	0.0655	0.0112	4.29e-09	1	0.479	0.997	0.48
rs13011918	chr2	198779083	C/T	0.0655	0.0112	4.29e-09	NA	NA	0.999	0.49
rs55813500	chr2	198389172	A/G	-0.0663	0.0113	4.32e-09	NA	NA	0.968	0.505
rs9464203	chr6	55037124	A/G	-0.0797	0.0136	4.32e-09	1	0.79	1	0.791
rs13427590	chr2	198516821	C/T	0.0654	0.0111	4.33e-09	1	0.488	0.998	0.488
rs4970971	chr1	150468359	C/T	-0.0678	0.0116	4.37e-09	NA	NA	0.965	0.387
rs75804782	chr2	239316043	C/T	0.106	0.0182	4.4e-09	NA	NA	0.932	0.888
rs938929	chr2	198780860	A/G	-0.0654	0.0111	4.4e-09	1	0.51	1	0.51
rs11690844	chr2	198515536	A/G	-0.0653	0.0111	4.44e-09	NA	NA	1	0.511
rs56858593	chr2	198494468	A/G	0.0656	0.0112	4.46e-09	NA	NA	0.99	0.49
rs7002	chr1	150445819	A/G	0.0677	0.0115	4.47e-09	NA	NA	0.963	0.398
rs59898460	chr1	150493004	C/T	-0.067	0.0114	4.49e-09	NA	NA	0.978	0.594
rs11590324	chr1	150470322	A/C	-0.0663	0.0113	4.55e-09	NA	NA	0.993	0.59
rs521607	chr1	150282977	C/T	0.0675	0.0115	4.63e-09	NA	NA	0.952	0.419
rs970551	chr2	198497709	C/T	0.0652	0.0111	4.66e-09	NA	NA	0.998	0.489
rs34522972	chr6	55036832	A/G	-0.0802	0.0137	4.67e-09	NA	NA	0.991	0.793
rs71560899	chr6	55036760	A/C	-0.0802	0.0137	4.67e-09	NA	NA	0.99	0.793
rs9436010	chr1	150498678	C/T	0.067	0.0115	4.68e-09	NA	NA	0.988	0.616
rs970552	chr2	198497512	G/T	-0.0652	0.0111	4.71e-09	1	0.51	0.999	0.51
rs3828317	chr2	198495431	C/G	-0.0653	0.0111	4.72e-09	NA	NA	0.996	0.51
rs11582423	chr1	150493925	C/G	0.0662	0.0113	4.72e-09	NA	NA	0.993	0.413
rs11751312	chr6	55017019	G/T	-0.082	0.014	4.73e-09	NA	NA	0.963	0.797
rs7553867	chr1	150472869	A/C	-0.0663	0.0113	4.74e-09	NA	NA	0.993	0.589
rs41268512	chr1	182520029	C/T	0.372	0.0635	4.77e-09	NA	NA	0.72	0.0101
rs34058921	chr2	239318665	C/T	-0.105	0.0179	4.78e-09	NA	NA	0.982	0.109
rs7513205	chr1	150472781	A/G	0.0662	0.0113	4.79e-09	1	0.41	0.993	0.411
rs11205385	chr1	150476516	A/G	-0.0661	0.0113	4.85e-09	NA	NA	0.995	0.588
rs3738487	chr1	150477061	C/T	0.0661	0.0113	4.85e-09	NA	NA	0.995	0.412
rs3122154	chr6	55078458	C/T	0.0825	0.0141	4.85e-09	NA	NA	0.947	0.203
rs56000747	chr2	239318541	G/T	0.105	0.0179	4.86e-09	NA	NA	0.984	0.891
rs17597088	chr1	150475772	A/G	0.0662	0.0113	4.87e-09	NA	NA	0.993	0.411
rs13201560	chr6	55028353	C/T	0.0801	0.0137	4.88e-09	NA	NA	0.984	0.209
rs7366347	chr1	150499987	A/G	0.0671	0.0115	4.89e-09	NA	NA	0.981	0.615
rs9436127	chr1	150490565	A/G	-0.0661	0.0113	4.9e-09	NA	NA	0.995	0.587
rs770658	chr2	198669871	C/G	-0.0663	0.0113	4.94e-09	NA	NA	0.965	0.509
rs3754214	chr1	150478623	C/T	-0.0668	0.0114	5.04e-09	NA	NA	0.992	0.383
rs12049177	chr1	150474337	A/G	-0.0668	0.0114	5.08e-09	NA	NA	0.991	0.384
rs13294	chr1	150484987	A/G	-0.0659	0.0113	5.08e-09	0.999	0.588	1	0.587
rs11751491	chr6	55044012	A/G	0.0796	0.0136	5.1e-09	NA	NA	0.99	0.21
rs7553647	chr1	150472666	C/T	0.0668	0.0114	5.1e-09	NA	NA	0.991	0.616
rs1776272	chr1	150311042	G/T	0.0671	0.0115	5.12e-09	NA	NA	0.969	0.604
rs9326002	chr1	150495106	A/G	0.0663	0.0113	5.13e-09	NA	NA	0.987	0.413
rs61332075	chr2	239316560	C/G	0.106	0.0182	5.14e-09	NA	NA	0.942	0.889
rs13029495	chr2	198582601	A/C	0.0651	0.0111	5.18e-09	1	0.481	0.999	0.48
rs700693	chr2	198730015	A/G	0.0655	0.0112	5.19e-09	NA	NA	0.989	0.494
rs2762860	chr1	150273579	A/G	0.0725	0.0124	5.2e-09	NA	NA	0.874	0.65
rs1815302	chr1	150257933	C/T	0.0887	0.0152	5.2e-09	NA	NA	0.868	0.187
rs58621102	chr2	198528999	C/T	0.0652	0.0112	5.23e-09	NA	NA	0.994	0.488
rs7513247	chr1	150489558	C/T	0.0667	0.0114	5.25e-09	NA	NA	0.992	0.617
rs4850438	chr2	198583267	A/G	-0.0651	0.0111	5.25e-09	NA	NA	0.999	0.52
rs7601762	chr2	198529237	G/T	0.0652	0.0112	5.28e-09	NA	NA	0.994	0.488
rs56134361	chr2	239318905	A/G	-0.104	0.0179	5.31e-09	NA	NA	0.984	0.109
rs700669	chr2	198684467	A/G	-0.065	0.0111	5.35e-09	NA	NA	1	0.507
rs7588831	chr2	198508016	A/G	0.0649	0.0111	5.42e-09	NA	NA	1	0.49
rs6757852	chr2	198530293	A/G	-0.0651	0.0112	5.43e-09	NA	NA	0.996	0.511
rs35062652	chr2	198927927	C/T	0.0653	0.0112	5.44e-09	NA	NA	0.996	0.522
rs4970979	chr1	150483840	C/T	0.0665	0.0114	5.51e-09	NA	NA	0.994	0.617
rs6748788	chr2	198533606	G/T	0.065	0.0112	5.57e-09	NA	NA	0.996	0.489
rs7340470	chr2	198545462	A/G	0.0652	0.0112	5.58e-09	NA	NA	0.992	0.478
rs10497807	chr2	198585087	C/G	0.0651	0.0112	5.67e-09	NA	NA	0.995	0.48
rs6434942	chr2	198756688	A/G	-0.0657	0.0113	5.74e-09	NA	NA	0.976	0.503
rs55886641	chr2	239319185	C/T	0.104	0.0179	5.77e-09	NA	NA	0.984	0.891
rs1694378	chr1	150293071	A/G	-0.0874	0.015	5.8e-09	NA	NA	0.904	0.817
rs77635755	chr1	77691396	A/G	-0.128	0.022	5.87e-09	NA	NA	0.681	0.898
rs3972456	chr7	102436907	A/G	-0.0869	0.0149	6e-09	NA	NA	0.655	0.707
rs13374483	chr1	150221826	A/G	-0.0728	0.0125	6.04e-09	NA	NA	0.957	0.285
rs7604432	chr2	198505266	C/T	0.0653	0.0112	6.17e-09	NA	NA	0.979	0.487
rs13374013	chr1	150221842	G/T	-0.0727	0.0125	6.21e-09	NA	NA	0.957	0.285
rs10460393	chr2	198548306	G/T	0.065	0.0112	6.22e-09	NA	NA	0.993	0.478
rs13429970	chr2	198522635	C/G	0.0647	0.0111	6.34e-09	NA	NA	0.998	0.49
rs875514	chr1	150484555	C/G	0.0668	0.0115	6.37e-09	NA	NA	0.972	0.61
rs9973400	chr2	198941578	C/T	-0.0657	0.0113	6.4e-09	NA	NA	0.974	0.481
rs11690149	chr2	198933804	C/T	0.065	0.0112	6.49e-09	NA	NA	0.995	0.522
rs12622674	chr2	198551812	A/G	0.0648	0.0112	6.71e-09	NA	NA	0.994	0.478
rs7603839	chr2	198534708	A/G	-0.065	0.0112	6.73e-09	NA	NA	0.984	0.513
rs4971010	chr1	150515021	A/G	0.066	0.0114	6.8e-09	1	0.614	0.999	0.615
rs3737240	chr1	150483355	C/T	0.0663	0.0114	7.03e-09	NA	NA	0.973	0.404
rs1694347	chr1	150272047	A/G	-0.0842	0.0145	7.09e-09	NA	NA	0.936	0.81
rs56269620	chr7	102489456	A/G	0.0679	0.0117	7.18e-09	NA	NA	0.971	0.355
rs12333106	chr6	55035666	C/T	-0.0798	0.0138	7.18e-09	NA	NA	0.983	0.795
rs199943192	chr2	198556473	C/G	0.065	0.0112	7.39e-09	NA	NA	0.984	0.477
rs4850437	chr2	198569051	G/T	0.0644	0.0112	7.58e-09	0.992	0.477	0.999	0.477
rs150174970	chr2	239281780	A/G	-0.118	0.0205	7.77e-09	NA	NA	0.967	0.0819
rs3134707	chr6	55079787	A/G	0.0792	0.0137	7.98e-09	NA	NA	0.975	0.21
rs78640576	chr1	77650483	C/T	0.106	0.0184	8.08e-09	NA	NA	0.798	0.128
rs113223463	chr2	239359705	C/T	-0.114	0.0199	8.11e-09	NA	NA	0.883	0.0974
rs11585977	chr1	150510956	A/G	-0.0662	0.0115	8.48e-09	NA	NA	0.964	0.587
rs6743671	chr2	198563642	C/T	0.0643	0.0112	8.5e-09	NA	NA	0.998	0.477
rs13210609	chr6	55023453	C/T	0.0793	0.0138	8.51e-09	NA	NA	0.946	0.218
rs3769123	chr2	239349328	C/G	-0.103	0.0179	8.73e-09	NA	NA	0.984	0.109
rs13034353	chr2	198565763	A/G	-0.0642	0.0112	8.76e-09	NA	NA	0.998	0.522
rs9661040	chr1	150483236	A/C	0.0661	0.0115	8.85e-09	NA	NA	0.975	0.612
rs1260402	chr1	150303438	C/T	0.0855	0.0149	9.02e-09	NA	NA	0.919	0.183
rs6465876	chr7	102497569	G/T	0.0664	0.0116	9.1e-09	0.995	0.357	1	0.358
rs72987327	chr2	239359833	G/T	0.101	0.0177	9.2e-09	NA	NA	0.994	0.889
rs28385614	chr6	55032063	C/T	0.085	0.0148	9.22e-09	NA	NA	0.906	0.19
rs2341510	chr2	198558679	C/T	0.0641	0.0112	9.28e-09	0.861	0.451	0.997	0.477
rs4546965	chr1	77641160	C/T	0.105	0.0183	9.32e-09	NA	NA	0.808	0.129
rs11589361	chr1	150510633	A/C	-0.0659	0.0115	9.33e-09	NA	NA	0.966	0.587
rs111788024	chr1	150476132	C/T	-0.0796	0.0139	9.46e-09	NA	NA	0.652	0.578
rs55764347	chr2	239253529	A/G	0.116	0.0203	9.87e-09	NA	NA	0.962	0.915
rs10157197	chr1	150250636	A/G	0.0638	0.0111	9.89e-09	1	0.602	NA	NA
rs533259	chr1	182549019	A/G	-0.132	0.0229	1.03e-08	0.999	0.939	0.997	0.939
rs7587251	chr2	198930197	G/T	-0.0639	0.0112	1.03e-08	NA	NA	1	0.477
rs12030598	chr1	77820127	A/G	-0.0841	0.0147	1.04e-08	1	0.829	1	0.829
rs72983834	chr2	239319895	A/G	0.102	0.0179	1.05e-08	NA	NA	0.985	0.892
rs2948276	chr7	96457119	A/G	-0.0838	0.0147	1.06e-08	0.999	0.177	0.99	0.177
rs13415491	chr2	239319901	C/T	-0.102	0.0179	1.06e-08	NA	NA	0.985	0.108
rs2922966	chr7	96455598	A/G	-0.0882	0.0154	1.08e-08	NA	NA	0.925	0.169
rs61819435	chr1	150511628	C/G	0.0658	0.0115	1.11e-08	NA	NA	0.96	0.412
rs7572733	chr2	198929806	C/T	0.0638	0.0112	1.11e-08	1	0.523	1	0.523
rs3134698	chr6	55064492	C/T	-0.0782	0.0137	1.14e-08	NA	NA	0.987	0.792
rs2340870	chr2	239356026	C/T	-0.101	0.0177	1.14e-08	NA	NA	0.989	0.112
rs4609033	chr6	55037958	A/C	0.0771	0.0135	1.15e-08	NA	NA	0.985	0.216
rs12151726	chr2	198273591	C/T	0.066	0.0116	1.16e-08	NA	NA	0.929	0.468
rs72987332	chr2	239362529	G/T	-0.1	0.0176	1.17e-08	NA	NA	0.997	0.112
rs496203	chr1	150270025	A/G	-0.0762	0.0134	1.19e-08	NA	NA	0.775	0.331
rs494041	chr1	150270026	C/T	0.0762	0.0134	1.19e-08	NA	NA	0.775	0.669
rs3122155	chr6	55081356	C/G	-0.0795	0.0139	1.2e-08	NA	NA	0.933	0.787
rs112066551	chr2	239362486	A/G	0.1	0.0176	1.21e-08	NA	NA	0.997	0.888
rs13027136	chr2	198777667	A/C	0.0655	0.0115	1.21e-08	NA	NA	0.938	0.51
rs1260394	chr1	150283148	C/T	0.0655	0.0115	1.21e-08	NA	NA	0.954	0.417
rs72987328	chr2	239360097	C/T	-0.1	0.0176	1.21e-08	NA	NA	0.994	0.112
rs1815544	chr1	150479901	C/T	0.0662	0.0116	1.24e-08	NA	NA	0.95	0.399
rs77448526	chr2	239353487	A/C	-0.101	0.0177	1.24e-08	NA	NA	0.998	0.111
rs3122170	chr6	55058998	A/C	0.0779	0.0137	1.25e-08	NA	NA	0.99	0.207
rs56142255	chr2	239347130	C/T	-0.101	0.0177	1.25e-08	NA	NA	0.966	0.114
rs72987321	chr2	239352765	G/T	0.101	0.0177	1.25e-08	NA	NA	0.998	0.889
rs12031973	chr1	150485566	G/T	-0.0652	0.0115	1.25e-08	NA	NA	0.989	0.379
rs57080728	chr2	239350487	C/T	0.1	0.0177	1.3e-08	NA	NA	0.998	0.889
rs60841092	chr2	239349640	A/G	0.1	0.0177	1.31e-08	NA	NA	0.998	0.889
rs56198112	chr2	239348887	A/G	-0.1	0.0177	1.31e-08	NA	NA	0.998	0.11
rs3769125	chr2	239349562	A/G	-0.1	0.0177	1.32e-08	NA	NA	0.998	0.11
rs72987315	chr2	239348474	C/T	-0.1	0.0177	1.32e-08	NA	NA	0.998	0.11
rs1815545	chr1	150479977	A/G	0.0655	0.0115	1.34e-08	NA	NA	0.964	0.608
rs34694541	chr6	55051052	G/T	-0.0776	0.0137	1.35e-08	NA	NA	0.992	0.793
rs11545787	chr17	17398278	A/G	0.0783	0.0138	1.36e-08	NA	NA	0.878	0.758
rs3134704	chr6	55072273	A/G	0.0752	0.0132	1.37e-08	0.997	0.226	0.993	0.226
rs6715311	chr2	239363321	A/G	-0.0993	0.0175	1.38e-08	0.997	0.113	0.999	0.113
rs72987309	chr2	239348025	A/G	-0.1	0.0177	1.38e-08	NA	NA	0.998	0.11
rs55844289	chr2	239323207	C/T	-0.102	0.0179	1.38e-08	NA	NA	0.986	0.108
rs3122163	chr6	55056368	C/T	-0.0777	0.0137	1.39e-08	NA	NA	0.99	0.793
rs112613078	chr7	102433678	A/G	0.0977	0.0172	1.4e-08	NA	NA	0.58	0.227
rs72983853	chr2	239324210	C/T	-0.101	0.0179	1.41e-08	NA	NA	0.986	0.108
rs11884374	chr2	198484095	C/G	-0.0652	0.0115	1.42e-08	NA	NA	0.935	0.507
rs1866666	chr2	198940607	C/T	-0.0639	0.0113	1.45e-08	NA	NA	0.98	0.482
rs56313033	chr2	239346202	C/T	-0.1	0.0177	1.47e-08	NA	NA	0.998	0.11
rs72987336	chr2	239365345	C/T	0.0999	0.0177	1.47e-08	NA	NA	0.992	0.888
rs72983861	chr2	239326126	A/G	0.101	0.0179	1.49e-08	NA	NA	0.987	0.891
rs3191996	chr2	239344412	C/T	-0.1	0.0177	1.52e-08	1	0.109	0.996	0.11
rs75251934	chr2	239288387	A/C	-0.116	0.0206	1.52e-08	NA	NA	0.986	0.0798
rs6582618	chr12	38726137	A/G	0.0657	0.0116	1.53e-08	NA	NA	0.916	0.522
rs55740938	chr2	239332647	A/G	0.101	0.018	1.55e-08	NA	NA	0.984	0.892
rs11902599	chr2	239348400	C/T	-0.0999	0.0177	1.56e-08	NA	NA	0.995	0.111
rs12674302	chr7	102437265	A/G	-0.0792	0.014	1.56e-08	NA	NA	0.723	0.687
rs77058047	chr1	150491963	A/G	-0.0819	0.0145	1.56e-08	NA	NA	0.964	0.814
rs72987304	chr2	239345532	C/T	-0.0999	0.0177	1.58e-08	NA	NA	0.998	0.11
rs11904390	chr2	239344663	A/T	0.0998	0.0177	1.64e-08	NA	NA	0.998	0.89
rs41264155	chr2	239342096	A/G	0.0998	0.0177	1.67e-08	NA	NA	0.997	0.89
rs6704384	chr1	150486381	C/G	-0.0817	0.0145	1.68e-08	NA	NA	0.965	0.814
rs11885523	chr2	239344263	A/G	0.0997	0.0177	1.7e-08	NA	NA	0.998	0.89
rs59757315	chr2	198250213	C/T	-0.0651	0.0115	1.71e-08	NA	NA	0.933	0.533
rs55931535	chr2	239372632	A/G	-0.0997	0.0177	1.73e-08	NA	NA	0.983	0.112
rs59499060	chr2	239341411	C/T	-0.0998	0.0177	1.73e-08	NA	NA	0.996	0.11
rs111706465	chr2	239452382	A/C	-0.0993	0.0176	1.74e-08	NA	NA	0.966	0.115
rs56396448	chr2	239335234	C/T	-0.0999	0.0178	1.75e-08	NA	NA	0.996	0.11
rs1030786	chr2	239361150	A/G	-0.105	0.0186	1.75e-08	NA	NA	0.94	0.106
rs72985397	chr2	239341354	A/G	-0.0997	0.0177	1.76e-08	NA	NA	0.996	0.11
rs113497020	chr2	239370813	C/T	-0.0995	0.0177	1.77e-08	NA	NA	0.988	0.112
rs72985387	chr2	239336589	A/G	0.0998	0.0178	1.79e-08	NA	NA	0.996	0.89
rs7136147	chr12	38726124	C/T	-0.0655	0.0116	1.8e-08	NA	NA	0.913	0.474
rs56685913	chr7	96470573	A/G	-0.0783	0.0139	1.82e-08	NA	NA	0.992	0.202
rs62436127	chr6	153320618	C/G	-0.0882	0.0157	1.84e-08	NA	NA	0.899	0.834
rs10271184	chr7	102477176	A/G	0.0663	0.0118	1.84e-08	NA	NA	0.986	0.338
rs12113759	chr7	102440914	C/T	0.0865	0.0154	1.85e-08	NA	NA	0.774	0.213
rs4605886	chr6	55012979	A/C	-0.076	0.0135	1.9e-08	NA	NA	0.977	0.782
rs2041094	chr7	102495434	C/T	0.0801	0.0142	1.91e-08	NA	NA	0.992	0.188
rs4729303	chr7	96474878	C/T	0.0781	0.0139	1.93e-08	NA	NA	0.997	0.799
rs1403179	chr7	96469104	A/G	-0.078	0.0139	1.98e-08	1	0.201	1	0.201
rs72983863	chr2	239326400	C/T	0.103	0.0184	1.99e-08	NA	NA	0.936	0.892
rs11121022	chr1	7836659	A/C	0.0636	0.0113	2.01e-08	NA	NA	0.984	0.416
rs1260409	chr1	150308136	A/G	0.0647	0.0115	2.02e-08	NA	NA	0.954	0.597
rs12965577	chr18	31675680	A/G	-0.0659	0.0118	2.06e-08	0.996	0.34	0.987	0.339
rs10273213	chr7	96468507	A/T	-0.0779	0.0139	2.06e-08	NA	NA	0.999	0.201
rs11900807	chr2	239309989	A/G	0.115	0.0206	2.06e-08	NA	NA	0.993	0.921
rs77008212	chr2	239307113	A/G	-0.117	0.0209	2.09e-08	NA	NA	0.979	0.0774
rs4103689	chr12	38702980	A/C	0.0636	0.0114	2.09e-08	NA	NA	0.959	0.51
rs72987319	chr2	239351143	C/T	-0.103	0.0184	2.1e-08	NA	NA	0.957	0.106
rs57435966	chr2	239311369	C/T	-0.115	0.0206	2.1e-08	NA	NA	0.991	0.0789
rs111233411	chr2	239289041	G/T	0.119	0.0212	2.12e-08	NA	NA	0.968	0.924
rs13024052	chr2	239308456	G/T	0.115	0.0206	2.13e-08	NA	NA	0.994	0.921
rs10254255	chr7	96468009	A/G	-0.0778	0.0139	2.13e-08	NA	NA	0.999	0.201
rs11895642	chr2	239308280	C/T	-0.115	0.0206	2.14e-08	NA	NA	0.995	0.0787
rs2218740	chr7	96469570	A/G	-0.0779	0.0139	2.15e-08	NA	NA	0.999	0.201
rs11900963	chr2	239308049	A/T	-0.115	0.0206	2.16e-08	NA	NA	0.995	0.0787
rs3739070	chr2	239306268	A/C	-0.115	0.0206	2.16e-08	0.986	0.0752	0.998	0.0784
rs7132539	chr12	38723585	A/G	0.0667	0.0119	2.2e-08	NA	NA	0.876	0.549
rs10269386	chr7	96467800	C/T	-0.0778	0.0139	2.21e-08	NA	NA	0.998	0.201
rs66477197	chr2	239403832	C/T	-0.0974	0.0175	2.24e-08	NA	NA	0.994	0.114
rs12535698	chr7	96467577	C/T	0.0777	0.0139	2.26e-08	NA	NA	0.998	0.799
rs76084375	chr2	239301193	C/T	0.115	0.0206	2.26e-08	NA	NA	0.994	0.922
rs113377546	chr2	239303870	A/G	0.115	0.0206	2.29e-08	NA	NA	0.998	0.921
rs7517698	chr1	77749363	C/G	-0.0669	0.012	2.3e-08	NA	NA	0.997	0.687
rs112750593	chr2	239302779	A/G	-0.115	0.0206	2.3e-08	NA	NA	0.998	0.0786
rs74404946	chr2	239300772	C/G	-0.115	0.0206	2.31e-08	NA	NA	0.998	0.0787
rs10880882	chr12	38709765	C/T	0.0624	0.0112	2.34e-08	NA	NA	0.989	0.5
rs74979875	chr2	239302568	A/G	0.115	0.0206	2.34e-08	NA	NA	0.998	0.921
rs4419127	chr18	31663654	A/G	-0.0652	0.0117	2.35e-08	1	0.342	1	0.342
rs56387323	chr2	239387399	C/T	0.0982	0.0176	2.35e-08	NA	NA	0.98	0.886
rs112551758	chr2	239299770	A/G	-0.115	0.0206	2.35e-08	NA	NA	0.998	0.0787
rs55690022	chr2	239407783	C/T	-0.097	0.0174	2.37e-08	NA	NA	0.999	0.115
rs72993044	chr2	239397949	C/T	-0.0977	0.0175	2.38e-08	NA	NA	0.987	0.114
rs56186316	chr7	102442729	A/G	0.0876	0.0157	2.38e-08	NA	NA	0.769	0.204
rs4239386	chr18	31664710	A/T	0.0651	0.0117	2.39e-08	NA	NA	0.999	0.658
rs79557340	chr2	239297952	A/G	0.115	0.0206	2.39e-08	NA	NA	0.998	0.921
rs12753380	chr1	150476103	A/G	0.066	0.0118	2.39e-08	NA	NA	0.894	0.577
rs148709038	chr1	150495343	A/G	-0.0642	0.0115	2.39e-08	NA	NA	0.926	0.49
rs72993056	chr2	239404671	G/T	-0.104	0.0188	2.42e-08	NA	NA	0.923	0.105
rs72993065	chr2	239409001	C/T	-0.0969	0.0174	2.42e-08	NA	NA	0.999	0.115
rs7952795	chr12	38720686	C/T	0.0625	0.0112	2.43e-08	NA	NA	0.984	0.532
rs56120037	chr2	239398464	A/G	0.0976	0.0175	2.44e-08	NA	NA	0.988	0.886
rs79693451	chr2	239296473	A/G	-0.114	0.0206	2.44e-08	NA	NA	0.998	0.0787
rs77181415	chr1	77590360	C/G	-0.137	0.0246	2.5e-08	NA	NA	0.607	0.909
rs7306030	chr12	38715467	A/G	-0.0623	0.0112	2.5e-08	NA	NA	0.99	0.468
rs6582599	chr12	38715965	G/T	-0.0623	0.0112	2.51e-08	NA	NA	0.99	0.468
rs7977738	chr12	38722460	A/G	-0.0634	0.0114	2.55e-08	NA	NA	0.956	0.467
rs11205354	chr1	150249101	A/C	0.0625	0.0112	2.56e-08	1	0.551	0.976	0.548
rs11496066	chr7	102486254	C/T	-0.0789	0.0142	2.57e-08	1	0.811	0.999	0.811
rs6603941	chr1	77817645	C/G	-0.0646	0.0116	2.57e-08	NA	NA	0.99	0.641
rs56087929	chr2	239455564	A/G	0.0968	0.0174	2.57e-08	NA	NA	0.986	0.884
rs72982596	chr2	239454919	C/G	0.0968	0.0174	2.57e-08	NA	NA	0.986	0.884
rs55917008	chr2	239380244	A/C	0.0986	0.0177	2.58e-08	NA	NA	0.963	0.886
rs72982590	chr2	239451826	C/T	0.0967	0.0174	2.6e-08	NA	NA	0.987	0.884
rs113725999	chr2	239287651	C/T	-0.114	0.0206	2.62e-08	NA	NA	0.997	0.0788
rs55657931	chr2	239422072	A/G	-0.0964	0.0174	2.63e-08	NA	NA	0.995	0.116
rs55708222	chr2	239287693	C/T	-0.114	0.0206	2.63e-08	NA	NA	0.997	0.0788
rs72993073	chr2	239412925	A/G	0.0966	0.0174	2.63e-08	NA	NA	0.998	0.885
rs72994950	chr2	239422993	C/T	0.0966	0.0174	2.63e-08	NA	NA	0.995	0.885
rs7296576	chr12	38710583	C/T	0.062	0.0111	2.64e-08	NA	NA	0.996	0.521
rs10953374	chr7	102442173	A/G	-0.0709	0.0127	2.65e-08	NA	NA	0.835	0.654
rs149249498	chr2	239282142	G/T	-0.118	0.0212	2.66e-08	NA	NA	0.963	0.0765
rs1541519	chr7	102466741	G/T	0.065	0.0117	2.68e-08	0.945	0.332	1	0.342
rs7800548	chr7	102481842	C/T	-0.0651	0.0117	2.68e-08	NA	NA	0.999	0.658
rs56227677	chr2	239449867	C/T	-0.0966	0.0174	2.68e-08	NA	NA	0.988	0.116
rs4882354	chr12	38721270	A/G	0.0626	0.0113	2.71e-08	NA	NA	0.976	0.53
rs72993074	chr2	239413582	G/T	0.0965	0.0174	2.73e-08	NA	NA	0.998	0.885
rs13215260	chr2	239281256	A/G	-0.114	0.0206	2.78e-08	NA	NA	0.995	0.079
rs112067424	chr2	239269279	C/G	-0.114	0.0206	2.78e-08	NA	NA	0.993	0.0792
rs17474893	chr7	102480757	C/T	0.0788	0.0142	2.79e-08	0.996	0.187	1	0.189
rs56314406	chr2	239280377	A/G	-0.114	0.0206	2.81e-08	NA	NA	0.995	0.079
rs72993033	chr2	239382882	A/G	-0.0978	0.0176	2.81e-08	NA	NA	0.969	0.115
rs56171132	chr2	239378856	C/T	-0.0979	0.0177	2.82e-08	NA	NA	0.967	0.115
rs56330821	chr2	239273949	C/T	-0.114	0.0206	2.83e-08	NA	NA	0.994	0.0791
rs60866755	chr6	55031990	A/T	-0.0742	0.0134	2.83e-08	NA	NA	0.976	0.774
rs55718409	chr2	239277589	C/T	-0.114	0.0206	2.84e-08	NA	NA	0.994	0.079
rs56108200	chr2	239276888	C/T	-0.114	0.0206	2.84e-08	NA	NA	0.994	0.0791
rs10257317	chr7	102447056	C/T	-0.0658	0.0118	2.84e-08	NA	NA	0.968	0.655
rs7781557	chr7	102481891	C/T	0.0787	0.0142	2.85e-08	NA	NA	1	0.189
rs1046071	chr12	38723381	A/G	0.0634	0.0114	2.86e-08	NA	NA	0.95	0.532
rs12113073	chr7	102482527	C/T	-0.0787	0.0142	2.88e-08	NA	NA	1	0.811
rs75921156	chr2	239279633	C/T	-0.114	0.0206	2.88e-08	NA	NA	0.995	0.079
rs80271258	chr2	239311505	C/T	-0.12	0.0217	2.88e-08	NA	NA	0.938	0.0746
rs12535748	chr7	96467679	C/G	-0.0772	0.0139	2.89e-08	NA	NA	0.997	0.2
rs72982580	chr2	239447783	A/G	-0.0963	0.0174	2.89e-08	NA	NA	0.991	0.116
rs11897824	chr2	239311445	A/G	-0.12	0.0217	2.91e-08	NA	NA	0.939	0.0745
rs74409360	chr2	239276278	C/T	-0.117	0.0211	2.92e-08	NA	NA	0.968	0.0766
rs7977200	chr12	38713745	C/T	0.0618	0.0111	2.92e-08	0.834	0.584	0.995	0.521
rs72993034	chr2	239385895	C/T	-0.0974	0.0176	2.96e-08	NA	NA	0.972	0.115
rs2387843	chr12	38711203	C/T	-0.0617	0.0111	2.96e-08	NA	NA	0.997	0.479
rs112648551	chr2	239386115	C/T	0.0973	0.0176	2.99e-08	NA	NA	0.973	0.885
rs4236534	chr7	96473612	A/G	0.0797	0.0144	3.01e-08	NA	NA	0.959	0.806
rs10254050	chr7	96468077	C/G	0.0771	0.0139	3.03e-08	NA	NA	0.997	0.8
rs56365531	chr2	239458456	C/T	-0.0891	0.0161	3.05e-08	NA	NA	0.99	0.138
rs727175	chr7	102471780	C/T	-0.0786	0.0142	3.07e-08	1	0.812	0.999	0.811
rs6749508	chr2	239456243	C/T	-0.0891	0.0161	3.08e-08	NA	NA	0.989	0.138
rs4926419	chr1	150264714	C/T	0.0632	0.0114	3.09e-08	NA	NA	0.938	0.504
rs4882284	chr12	38710459	A/G	0.0616	0.0111	3.1e-08	0.998	0.52	0.998	0.521
rs78463216	chr6	55017758	C/T	0.0742	0.0134	3.11e-08	NA	NA	0.991	0.22
rs55706928	chr2	239445806	C/T	0.096	0.0174	3.11e-08	NA	NA	0.993	0.885
rs34354917	chr12	38764559	A/C	0.0912	0.0165	3.16e-08	NA	NA	0.548	0.708
rs4402370	chr12	38690354	A/G	-0.0628	0.0114	3.16e-08	NA	NA	0.957	0.503
rs56354063	chr2	239253919	A/G	-0.114	0.0206	3.17e-08	NA	NA	0.989	0.079
rs7782908	chr7	102439547	A/C	0.0699	0.0126	3.17e-08	NA	NA	0.823	0.368
rs55973123	chr2	239416264	A/G	0.0959	0.0174	3.17e-08	NA	NA	0.996	0.884
rs6582579	chr12	38704819	A/T	0.0615	0.0111	3.19e-08	NA	NA	0.999	0.521
rs1123472	chr2	239414355	C/T	0.0961	0.0174	3.2e-08	NA	NA	0.996	0.885
rs150345524	chr2	198245297	A/G	-0.0652	0.0118	3.21e-08	NA	NA	0.902	0.554
rs1825806	chr12	38692547	A/G	-0.0623	0.0113	3.21e-08	0.985	0.476	0.975	0.478
rs56304316	chr2	239253266	A/C	0.114	0.0206	3.21e-08	NA	NA	0.989	0.921
rs1843867	chr12	38703855	A/G	-0.0615	0.0111	3.22e-08	NA	NA	1	0.479
rs7790451	chr7	102465988	A/G	-0.0788	0.0142	3.23e-08	NA	NA	0.991	0.812
rs1973293	chr12	38679575	C/T	0.0636	0.0115	3.23e-08	NA	NA	0.932	0.492
rs1843866	chr12	38703160	G/T	0.0615	0.0111	3.23e-08	NA	NA	1	0.521
rs2049363	chr1	77695541	A/G	-0.0915	0.0165	3.25e-08	1	0.872	0.982	0.87
rs71548696	chr6	55015155	C/T	0.0741	0.0134	3.25e-08	NA	NA	0.989	0.22
rs6582576	chr12	38701230	C/T	-0.0615	0.0111	3.25e-08	0.999	0.48	1	0.479
rs2117691	chr2	239414734	C/T	-0.096	0.0174	3.27e-08	NA	NA	0.996	0.115
rs55762325	chr2	239250723	A/G	-0.114	0.0206	3.28e-08	NA	NA	0.988	0.079
rs11183215	chr12	38693127	A/G	0.0621	0.0112	3.29e-08	NA	NA	0.981	0.521
rs1973294	chr12	38699696	C/T	-0.0626	0.0113	3.3e-08	NA	NA	0.961	0.489
rs4882358	chr12	38726640	A/G	0.0629	0.0114	3.3e-08	NA	NA	0.956	0.534
rs10444599	chr12	38703359	G/T	0.0617	0.0112	3.31e-08	NA	NA	0.993	0.523
rs6949391	chr7	102446863	C/T	0.0653	0.0118	3.34e-08	NA	NA	0.97	0.345
rs7960643	chr12	38724709	G/T	0.0648	0.0117	3.35e-08	NA	NA	0.897	0.518
rs13216066	chr6	55019485	A/C	0.0742	0.0134	3.35e-08	NA	NA	0.989	0.219
rs12822662	chr12	38863670	C/G	0.0833	0.0151	3.35e-08	NA	NA	0.635	0.693
rs72982598	chr2	239455052	A/G	0.0957	0.0174	3.36e-08	NA	NA	0.986	0.883
rs10785590	chr12	38694145	C/T	0.0622	0.0113	3.38e-08	NA	NA	0.974	0.524
rs10279449	chr7	102462636	C/T	-0.0647	0.0117	3.38e-08	0.997	0.658	0.99	0.657
rs4882359	chr12	38726679	C/T	-0.063	0.0114	3.4e-08	NA	NA	0.951	0.467
rs10748433	chr12	38696352	C/G	0.0617	0.0112	3.42e-08	NA	NA	0.99	0.521
rs6969054	chr7	102446569	C/T	-0.0653	0.0118	3.43e-08	0.92	0.651	0.969	0.654
rs1843876	chr12	38708549	C/T	0.0614	0.0111	3.45e-08	0.999	0.52	1	0.521
rs56400267	chr2	239247213	A/G	0.114	0.0206	3.45e-08	NA	NA	0.986	0.921
rs72993031	chr2	239380028	A/G	-0.0959	0.0174	3.49e-08	NA	NA	0.962	0.12
rs9565309	chr13	77577027	C/T	0.173	0.0315	3.49e-08	0.999	0.968	0.998	0.967
rs10258689	chr7	96466047	A/G	0.0771	0.014	3.5e-08	NA	NA	0.964	0.793
rs3956264	chr12	38690432	A/G	0.0623	0.0113	3.5e-08	NA	NA	0.969	0.52
rs1813392	chr12	38692203	C/T	-0.0622	0.0113	3.51e-08	NA	NA	0.971	0.48
rs4550281	chr12	38689937	A/G	0.0622	0.0113	3.51e-08	NA	NA	0.974	0.521
rs2232839	chr17	17399635	C/T	-0.08	0.0145	3.51e-08	NA	NA	0.824	0.229
rs35057759	chr1	150374276	C/T	0.0698	0.0127	3.52e-08	NA	NA	0.841	0.352
rs6582577	chr12	38701321	C/T	0.0613	0.0111	3.55e-08	NA	NA	1	0.521
rs10487284	chr7	102470275	A/G	-0.0781	0.0142	3.55e-08	0.998	0.811	0.999	0.811
rs7138671	chr12	38727413	C/G	0.0628	0.0114	3.56e-08	NA	NA	0.953	0.533
rs7955128	chr12	38684121	A/T	0.0625	0.0113	3.57e-08	NA	NA	0.96	0.498
rs7300109	chr12	38689179	A/G	-0.0623	0.0113	3.6e-08	NA	NA	0.967	0.481
rs1872847	chr12	38706244	C/T	0.0616	0.0112	3.63e-08	NA	NA	0.989	0.522
rs56387296	chr2	239426298	A/G	-0.0955	0.0174	3.64e-08	NA	NA	0.996	0.115
rs72994973	chr2	239428315	C/T	-0.0955	0.0174	3.66e-08	NA	NA	0.996	0.115
rs12617426	chr2	198200739	A/T	0.0662	0.012	3.67e-08	NA	NA	0.947	0.66
rs7301258	chr12	38706942	A/G	-0.0615	0.0112	3.69e-08	NA	NA	0.992	0.477
rs56373856	chr2	239437926	C/T	-0.0954	0.0174	3.72e-08	NA	NA	0.998	0.115
rs10880958	chr12	38746754	A/C	-0.0629	0.0114	3.74e-08	NA	NA	0.944	0.478
rs10748443	chr12	38734062	G/T	0.0675	0.0123	3.78e-08	NA	NA	0.818	0.49
rs1817648	chr12	38733424	C/T	-0.0622	0.0113	3.82e-08	NA	NA	0.967	0.466
rs1319664	chr12	38682391	C/T	0.0624	0.0114	3.88e-08	NA	NA	0.959	0.519
rs13219003	chr6	55025127	A/G	-0.0736	0.0134	3.94e-08	NA	NA	0.991	0.779
rs10785618	chr12	38741710	C/T	-0.0621	0.0113	3.96e-08	NA	NA	0.967	0.471
rs7512552	chr1	150265704	C/T	0.061	0.0111	3.99e-08	NA	NA	0.991	0.489
rs72993054	chr2	239404244	C/T	-0.0941	0.0172	4.03e-08	NA	NA	0.983	0.121
rs1825807	chr12	38737007	C/T	-0.0621	0.0113	4.05e-08	NA	NA	0.968	0.467
rs9475184	chr6	55026422	A/G	-0.0735	0.0134	4.06e-08	NA	NA	0.991	0.779
rs9464202	chr6	55026707	A/T	-0.0735	0.0134	4.07e-08	NA	NA	0.991	0.779
rs1843887	chr12	38692380	C/T	-0.0618	0.0113	4.07e-08	NA	NA	0.976	0.479
rs1825808	chr12	38736725	C/T	-0.0625	0.0114	4.07e-08	NA	NA	0.952	0.471
rs60779166	chr2	239433943	A/G	0.0951	0.0174	4.07e-08	NA	NA	0.997	0.885
rs72994970	chr2	239426992	A/G	0.0964	0.0176	4.09e-08	NA	NA	0.982	0.886
rs2078343	chr12	38680050	C/G	-0.0625	0.0114	4.1e-08	NA	NA	0.953	0.482
rs11549464	chr13	77579675	A/G	0.172	0.0315	4.12e-08	NA	NA	0.993	0.967
rs14853	chr13	77579749	C/T	0.172	0.0315	4.14e-08	NA	NA	0.993	0.967
rs10209564	chr2	239459603	C/T	-0.0878	0.016	4.14e-08	0.998	0.14	0.993	0.139
rs4882350	chr12	38686979	A/G	0.0623	0.0114	4.15e-08	NA	NA	0.957	0.517
rs10880931	chr12	38728668	G/T	0.0623	0.0114	4.16e-08	NA	NA	0.955	0.514
rs11690205	chr2	198933948	C/T	0.0624	0.0114	4.19e-08	NA	NA	0.962	0.509
rs34138871	chr12	38735261	A/G	0.0623	0.0114	4.2e-08	NA	NA	0.958	0.53
rs10785615	chr12	38733627	C/G	-0.0623	0.0114	4.2e-08	NA	NA	0.957	0.468
rs66636130	chr2	239405748	A/G	0.0937	0.0171	4.23e-08	NA	NA	0.993	0.88
rs10748442	chr12	38732939	A/T	0.0622	0.0113	4.25e-08	NA	NA	0.963	0.534
rs6582634	chr12	38748041	A/G	-0.0613	0.0112	4.28e-08	NA	NA	0.989	0.466
rs12297194	chr12	38735803	A/G	-0.0621	0.0113	4.29e-08	NA	NA	0.964	0.468
rs6582630	chr12	38743508	A/G	-0.0613	0.0112	4.3e-08	0.986	0.467	0.989	0.466
rs10785621	chr12	38744912	C/T	0.0613	0.0112	4.3e-08	NA	NA	0.988	0.534
rs11183427	chr12	38741069	A/G	0.0614	0.0112	4.31e-08	NA	NA	0.984	0.534
rs2387847	chr12	38687434	C/T	0.0619	0.0113	4.36e-08	NA	NA	0.968	0.52
rs56121087	chr2	239435766	A/G	-0.0949	0.0174	4.37e-08	NA	NA	0.998	0.115
rs10880946	chr12	38738086	G/T	0.0616	0.0112	4.4e-08	NA	NA	0.979	0.534
rs10748446	chr12	38745270	A/G	-0.0613	0.0112	4.4e-08	NA	NA	0.988	0.466
rs1973292	chr12	38679626	C/T	-0.0621	0.0113	4.47e-08	NA	NA	0.961	0.48
rs1453982	chr1	77778594	C/T	0.0635	0.0116	4.47e-08	NA	NA	0.996	0.354
rs1843888	chr12	38737310	A/G	-0.0618	0.0113	4.48e-08	NA	NA	0.971	0.466
rs4882279	chr12	38688918	A/C	-0.0617	0.0113	4.5e-08	NA	NA	0.972	0.479
rs56146438	chr7	102448455	C/T	0.0783	0.0143	4.53e-08	NA	NA	0.969	0.192
rs55915157	chr2	239424273	C/T	0.104	0.0191	4.54e-08	NA	NA	0.895	0.895
rs7488287	chr12	38742013	A/G	0.0613	0.0112	4.57e-08	NA	NA	0.984	0.533
rs4610658	chr7	102445895	C/T	-0.079	0.0144	4.58e-08	NA	NA	0.942	0.806
rs11183424	chr12	38740589	C/T	-0.0616	0.0113	4.6e-08	NA	NA	0.975	0.468
rs10880949	chr12	38740336	A/C	0.0614	0.0112	4.66e-08	NA	NA	0.979	0.532
rs10748444	chr12	38734750	C/T	-0.0629	0.0115	4.7e-08	NA	NA	0.929	0.493
rs2387855	chr12	38687964	G/T	-0.0621	0.0114	4.7e-08	NA	NA	0.956	0.483
rs7306605	chr12	38730471	C/T	0.0619	0.0113	4.72e-08	NA	NA	0.964	0.534
rs8000625	chr13	77584029	A/C	-0.172	0.0316	4.77e-08	NA	NA	0.989	0.0327
rs13198993	chr6	55036444	C/T	-0.0727	0.0133	4.77e-08	NA	NA	1	0.778
rs79795396	chr2	239419181	C/T	0.097	0.0178	4.79e-08	NA	NA	0.974	0.888
rs13200042	chr6	55033223	A/G	0.0728	0.0133	4.79e-08	1	0.223	0.998	0.221
rs12430750	chr13	77583336	G/T	0.172	0.0316	4.85e-08	NA	NA	0.99	0.967
rs75651012	chr2	239234396	A/G	-0.113	0.0207	4.93e-08	NA	NA	0.98	0.079
rs4578740	chr18	31690414	C/T	-0.0611	0.0112	4.96e-08	NA	NA	0.973	0.496
rs11901138	chr2	198245232	C/G	0.0638	0.0117	4.97e-08	NA	NA	0.912	0.454
rs112559043	chr2	239446187	A/G	-0.0981	0.018	5.06e-08	NA	NA	0.958	0.111
rs7312522	chr12	38730423	A/G	0.0618	0.0113	5.07e-08	NA	NA	0.959	0.517
rs9573979	chr13	77590531	A/T	-0.171	0.0316	5.08e-08	NA	NA	0.975	0.0332
rs6465880	chr7	102515237	C/T	-0.0653	0.012	5.15e-08	NA	NA	0.929	0.644
rs9573980	chr13	77590741	A/G	-0.171	0.0316	5.31e-08	NA	NA	0.925	0.035
rs1906264	chr12	38739490	A/G	0.0618	0.0114	5.39e-08	NA	NA	0.957	0.526
rs9961203	chr18	31690806	C/T	-0.0608	0.0112	5.49e-08	NA	NA	0.98	0.5
rs1039887	chr2	239434892	A/G	-0.0877	0.0162	5.5e-08	0.999	0.136	0.997	0.136
rs56328549	chr2	239226553	G/T	0.113	0.0208	5.61e-08	NA	NA	0.967	0.921
rs56340711	chr2	239440080	A/T	-0.094	0.0174	5.84e-08	NA	NA	0.997	0.115
rs57033609	chr2	239228512	C/T	-0.112	0.0208	5.96e-08	NA	NA	0.971	0.0789
rs5018314	chr1	77800835	A/C	-0.0628	0.0116	5.97e-08	NA	NA	0.999	0.646
rs151004157	chr2	239227563	A/G	0.112	0.0208	6.08e-08	NA	NA	0.969	0.921
rs7517051	chr1	77814408	A/T	-0.0629	0.0116	6.16e-08	NA	NA	0.992	0.647
rs1453975	chr1	77811676	C/T	-0.0626	0.0116	6.2e-08	NA	NA	0.999	0.645
rs1377738	chr1	77814757	A/C	0.0626	0.0116	6.23e-08	NA	NA	1	0.355
rs1010196	chr1	77815566	C/T	0.0626	0.0116	6.32e-08	0.966	0.352	1	0.355
rs1167197	chr1	77783909	A/T	0.0626	0.0116	6.33e-08	NA	NA	0.999	0.355
rs11590868	chr1	7833951	G/T	-0.0761	0.0141	6.33e-08	NA	NA	0.986	0.807
rs9573981	chr13	77590995	A/T	0.17	0.0316	6.35e-08	NA	NA	0.985	0.967
rs9965493	chr18	31679440	A/G	0.0603	0.0112	6.4e-08	NA	NA	0.983	0.506
rs6582631	chr12	38744135	C/T	-0.0617	0.0114	6.44e-08	NA	NA	0.949	0.476
rs58568091	chr2	239430582	A/G	0.0937	0.0174	6.44e-08	NA	NA	0.997	0.884
rs7516300	chr1	77786390	C/T	0.0625	0.0116	6.53e-08	NA	NA	0.999	0.356
rs1167196	chr1	77785352	G/T	-0.0625	0.0116	6.63e-08	NA	NA	0.999	0.644
rs7489197	chr12	38750065	C/T	-0.0796	0.0148	6.73e-08	NA	NA	0.639	0.332
rs1167214	chr1	77787683	A/G	0.0625	0.0116	6.77e-08	NA	NA	0.997	0.355
rs10233721	chr7	102468220	A/G	0.0718	0.0133	6.81e-08	NA	NA	0.848	0.287
rs55713398	chr2	239419933	A/G	-0.0952	0.0177	7.04e-08	NA	NA	0.977	0.113
rs7965877	chr12	38743697	G/T	0.0613	0.0114	7.12e-08	NA	NA	0.954	0.522
rs55991497	chr12	38835999	C/T	-0.0666	0.0124	7.12e-08	NA	NA	0.835	0.41
rs9475188	chr6	55039786	C/T	0.0727	0.0135	7.33e-08	NA	NA	0.981	0.218
rs6715690	chr2	198148371	C/T	-0.0611	0.0114	7.37e-08	NA	NA	0.977	0.575
rs76939124	chr2	239223478	C/T	-0.113	0.0211	7.59e-08	NA	NA	0.949	0.0782
rs1122967	chr1	150258838	C/G	-0.0604	0.0112	7.6e-08	NA	NA	0.966	0.509
rs6943468	chr7	96470692	C/G	-0.0787	0.0147	7.65e-08	NA	NA	0.948	0.187
rs10782646	chr1	77766847	A/G	-0.0623	0.0116	7.68e-08	0.993	0.65	0.999	0.648
rs11586047	chr1	150506263	C/T	0.0761	0.0142	8.12e-08	1	0.187	0.997	0.188
rs9965596	chr18	31679549	G/T	-0.0594	0.0111	8.12e-08	1	0.499	1	0.499
rs3757065	chr6	153306023	C/G	-0.0833	0.0155	8.14e-08	NA	NA	0.911	0.833
rs3760185	chr17	17401736	C/T	-0.0735	0.0137	8.17e-08	NA	NA	0.861	0.254
rs10785622	chr12	38745855	C/T	0.0611	0.0114	8.2e-08	NA	NA	0.95	0.521
rs61773391	chr1	7894067	C/G	0.0762	0.0142	8.45e-08	NA	NA	0.995	0.185
rs1694390	chr1	150380780	A/G	-0.0636	0.0119	8.47e-08	NA	NA	0.887	0.429
rs1631973	chr1	150380779	C/T	-0.067	0.0125	8.6e-08	NA	NA	0.857	0.642
rs7794668	chr7	102510416	C/T	-0.0627	0.0117	8.66e-08	NA	NA	0.968	0.638
rs6692536	chr1	77734562	A/G	0.0626	0.0117	8.88e-08	0.999	0.338	1	0.337
rs61773374	chr1	7858108	A/G	0.0759	0.0142	9.05e-08	NA	NA	0.998	0.186
rs10864316	chr1	7872076	A/G	0.0757	0.0142	9.14e-08	0.999	0.186	1	0.186
rs7543516	chr1	7871349	A/G	0.0757	0.0142	9.19e-08	NA	NA	1	0.186
rs1481757	chr8	31967958	C/T	-0.0644	0.0121	9.3e-08	NA	NA	0.997	0.306
rs9565308	chr13	77566414	C/T	-0.215	0.0406	9.34e-08	NA	NA	0.871	0.0224
rs11183431	chr12	38741573	C/G	0.0781	0.0146	9.41e-08	NA	NA	0.646	0.665
rs1851737	chr1	77729669	C/T	0.0626	0.0117	9.48e-08	NA	NA	0.986	0.343
rs34728579	chr18	31610848	C/T	0.0731	0.0137	9.65e-08	NA	NA	0.989	0.79
rs7332608	chr13	77570677	A/G	-0.166	0.0312	9.98e-08	NA	NA	0.989	0.0334
rs61773390	chr1	7884525	G/T	0.0755	0.0142	1.01e-07	NA	NA	1	0.186
rs7328841	chr13	77570352	A/T	0.165	0.0312	1.03e-07	NA	NA	0.989	0.967
rs56176151	chr2	239440220	C/T	0.094	0.0177	1.04e-07	NA	NA	0.976	0.887
rs7334410	chr13	77570800	C/T	0.165	0.0313	1.06e-07	NA	NA	0.988	0.967
rs10487281	chr7	102477581	C/G	-0.0785	0.0148	1.07e-07	NA	NA	0.96	0.82
rs17374439	chr1	7888438	C/T	0.0755	0.0142	1.08e-07	NA	NA	0.982	0.189
rs9573969	chr13	77565308	A/G	-0.164	0.0311	1.08e-07	NA	NA	0.983	0.034
rs11888760	chr2	198243749	A/T	0.0608	0.0115	1.09e-07	NA	NA	0.951	0.459
rs12130462	chr1	7891378	C/T	0.0752	0.0142	1.1e-07	NA	NA	1	0.186
rs10241865	chr7	102527517	A/G	-0.0625	0.0118	1.11e-07	NA	NA	0.954	0.637
rs9573967	chr13	77565139	A/C	-0.164	0.0311	1.12e-07	NA	NA	0.983	0.0341
rs113105163	chr6	153226921	A/G	-0.383	0.0721	1.14e-07	NA	NA	0.862	0.994
rs10271157	chr7	102527591	A/G	0.0625	0.0118	1.15e-07	NA	NA	0.954	0.363
rs61773379	chr1	7873075	C/T	-0.0832	0.0157	1.17e-07	NA	NA	0.894	0.833
rs73630467	chr6	153227160	A/T	-0.383	0.0723	1.18e-07	NA	NA	0.86	0.994
rs9573968	chr13	77565259	C/G	0.167	0.0317	1.19e-07	NA	NA	0.969	0.967
rs9573974	chr13	77575137	A/G	-0.164	0.0311	1.21e-07	1	0.0341	0.996	0.0337
rs13196768	chr6	54982950	G/T	-0.0721	0.0136	1.22e-07	NA	NA	0.923	0.771
rs9957543	chr18	31659307	C/G	-0.0599	0.0113	1.23e-07	NA	NA	0.985	0.412
rs11709706	chr3	77243605	G/T	-0.0673	0.0127	1.27e-07	NA	NA	0.982	0.741
rs10242028	chr7	102527785	C/G	0.0623	0.0118	1.27e-07	NA	NA	0.953	0.363
rs11713333	chr3	77243669	A/T	0.0673	0.0127	1.28e-07	NA	NA	0.982	0.258
rs9565307	chr13	77561278	A/G	0.163	0.031	1.28e-07	NA	NA	0.986	0.966
rs2147324	chr1	150255587	C/T	0.0587	0.0111	1.3e-07	1	0.476	0.992	0.475
rs4595586	chr12	39225991	A/T	-0.0588	0.0111	1.31e-07	NA	NA	0.992	0.52
rs7536738	chr1	7876046	C/T	0.0766	0.0145	1.32e-07	NA	NA	0.984	0.179
rs9573973	chr13	77573660	A/G	0.163	0.0311	1.32e-07	NA	NA	0.994	0.966
rs61773392	chr1	7895418	G/T	0.0747	0.0142	1.32e-07	NA	NA	1	0.186
rs4598983	chr18	31587856	A/G	0.0754	0.0143	1.34e-07	NA	NA	0.995	0.813
rs12080737	chr1	150512332	A/C	0.0765	0.0145	1.35e-07	NA	NA	0.648	0.343
rs10462021	chr1	7897133	A/G	0.0747	0.0142	1.35e-07	1	0.186	1	0.186
rs112568333	chr1	7866614	A/G	-0.0799	0.0152	1.37e-07	NA	NA	0.984	0.841
rs2565155	chr2	198236425	A/G	0.0635	0.0121	1.38e-07	NA	NA	0.965	0.676
rs13094344	chr3	77239276	C/T	-0.0676	0.0128	1.39e-07	NA	NA	0.969	0.743
rs4483990	chr2	239423098	A/C	-0.0821	0.0156	1.41e-07	NA	NA	0.937	0.16
rs10462020	chr1	7880683	G/T	-0.0748	0.0142	1.42e-07	0.728	0.821	0.997	0.814
rs7561954	chr2	239318280	A/G	0.0811	0.0154	1.44e-07	0.973	0.854	0.987	0.846
rs10070616	chr5	152553706	C/T	-0.0598	0.0114	1.45e-07	NA	NA	0.984	0.41
rs61178898	chr2	239461810	C/T	-0.0939	0.0179	1.45e-07	NA	NA	0.953	0.113
rs11183390	chr12	38729942	A/C	0.0776	0.0148	1.45e-07	NA	NA	0.634	0.662
rs13100107	chr3	77243410	A/C	0.0666	0.0127	1.46e-07	NA	NA	0.986	0.26
rs1843892	chr12	38616965	A/G	0.0628	0.0119	1.47e-07	NA	NA	0.872	0.424
rs17769498	chr3	77246349	A/G	0.0667	0.0127	1.48e-07	NA	NA	0.989	0.259
rs11121021	chr1	7835699	A/G	-0.06	0.0114	1.51e-07	NA	NA	0.983	0.603
rs10227402	chr7	102439287	C/T	-0.0835	0.0159	1.51e-07	NA	NA	0.615	0.733
rs66780014	chr3	77243469	C/T	-0.0666	0.0127	1.51e-07	NA	NA	0.987	0.74
rs35002418	chr3	77244552	A/G	0.066	0.0126	1.51e-07	NA	NA	0.998	0.263
rs17769204	chr3	77244261	C/T	-0.066	0.0126	1.52e-07	NA	NA	0.998	0.737
rs13064244	chr3	77244579	A/G	-0.066	0.0126	1.52e-07	NA	NA	0.998	0.737
rs2068492	chr3	77243931	A/G	0.066	0.0126	1.52e-07	NA	NA	0.998	0.263
rs2274127	chr1	150252984	G/T	0.0583	0.0111	1.52e-07	0.998	0.474	0.992	0.474
rs11709773	chr3	77243792	C/T	-0.066	0.0126	1.52e-07	NA	NA	0.998	0.737
rs1969363	chr12	38514872	A/G	0.0585	0.0111	1.53e-07	0.994	0.449	1	0.45
rs4958624	chr5	152565898	A/C	0.0598	0.0114	1.53e-07	NA	NA	0.98	0.591
rs7428425	chr3	77261252	A/G	0.0689	0.0131	1.54e-07	NA	NA	0.944	0.25
rs13092729	chr3	77247370	A/G	-0.0662	0.0126	1.56e-07	NA	NA	0.993	0.739
rs13064133	chr3	77244729	A/T	0.0664	0.0127	1.56e-07	NA	NA	0.989	0.261
rs13086791	chr3	77244745	A/T	-0.0664	0.0127	1.56e-07	NA	NA	0.989	0.739
rs35734493	chr3	77246944	G/T	-0.0662	0.0126	1.56e-07	NA	NA	0.993	0.739
rs1372422	chr3	77245413	A/G	0.0659	0.0126	1.57e-07	NA	NA	0.999	0.262
rs17820687	chr3	77247282	A/G	-0.0664	0.0127	1.57e-07	NA	NA	0.989	0.74
rs17820512	chr3	77245036	C/G	-0.0663	0.0126	1.58e-07	NA	NA	0.989	0.739
rs17820482	chr3	77244998	C/T	0.0663	0.0126	1.59e-07	NA	NA	0.989	0.261
rs56311343	chr3	77246953	A/G	-0.0662	0.0126	1.59e-07	NA	NA	0.993	0.739
rs34444810	chr3	77246963	C/T	-0.0662	0.0126	1.59e-07	NA	NA	0.993	0.739
rs1843896	chr12	38612913	C/G	-0.0642	0.0122	1.6e-07	NA	NA	0.826	0.573
rs34700102	chr3	77243044	C/G	0.0659	0.0126	1.61e-07	NA	NA	0.995	0.263
rs12367384	chr12	38618460	G/T	0.0627	0.012	1.62e-07	NA	NA	0.871	0.423
rs34589150	chr3	77242868	A/C	0.0664	0.0127	1.63e-07	NA	NA	0.985	0.261
rs4372764	chr18	31661165	G/T	-0.0591	0.0113	1.64e-07	NA	NA	0.984	0.425
rs35304451	chr3	77242855	A/C	-0.0664	0.0127	1.64e-07	NA	NA	0.985	0.739
rs11721234	chr3	77243488	A/G	-0.0658	0.0126	1.65e-07	NA	NA	1	0.738
rs13070655	chr3	77268979	A/G	0.0664	0.0127	1.65e-07	NA	NA	0.982	0.262
rs11709672	chr3	77243485	C/T	-0.0657	0.0126	1.66e-07	1	0.737	1	0.738
rs11713628	chr3	77237003	C/G	-0.0665	0.0127	1.67e-07	NA	NA	0.98	0.738
rs10477049	chr5	152560330	C/G	0.0594	0.0114	1.69e-07	NA	NA	0.981	0.579
rs9573971	chr13	77568732	A/G	-0.162	0.031	1.69e-07	0.927	0.0348	0.996	0.0336
rs12456331	chr18	31579318	A/T	0.0748	0.0143	1.7e-07	NA	NA	0.995	0.813
rs11713685	chr3	77237113	A/G	-0.0661	0.0126	1.71e-07	NA	NA	0.987	0.737
rs1522532	chr7	96433674	A/G	-0.0899	0.0172	1.71e-07	NA	NA	0.904	0.133
rs10177049	chr2	239422169	G/T	-0.085	0.0163	1.73e-07	NA	NA	0.992	0.135
rs10788873	chr1	150250534	A/T	0.0582	0.0111	1.74e-07	NA	NA	0.988	0.476
rs55859226	chr3	77242589	A/G	-0.0661	0.0127	1.74e-07	NA	NA	0.987	0.738
rs4684031	chr3	77281412	A/T	0.0663	0.0127	1.74e-07	NA	NA	0.977	0.264
rs2565157	chr2	198236244	A/G	0.0625	0.012	1.76e-07	NA	NA	0.978	0.677
rs45620238	chr13	77581022	C/T	-0.263	0.0507	1.77e-07	NA	NA	0.913	0.0138
rs4685	chr2	198257795	C/T	-0.063	0.0121	1.77e-07	NA	NA	0.971	0.319
rs13073489	chr3	77257303	A/G	0.0662	0.0127	1.77e-07	NA	NA	0.984	0.262
rs11889150	chr2	239324542	A/G	-0.0806	0.0155	1.77e-07	NA	NA	0.988	0.153
rs75939021	chr6	54954141	A/T	0.0846	0.0162	1.78e-07	NA	NA	0.831	0.167
rs35622987	chr3	77256611	A/C	0.067	0.0128	1.8e-07	NA	NA	0.968	0.258
rs10880620	chr12	38517467	A/G	-0.0587	0.0112	1.83e-07	NA	NA	0.973	0.525
rs12318620	chr12	38522340	C/T	0.0587	0.0113	1.85e-07	NA	NA	0.971	0.475
rs4684021	chr3	77259990	A/T	-0.0658	0.0126	1.85e-07	NA	NA	0.988	0.737
rs4239385	chr18	31660115	G/T	0.0583	0.0112	1.87e-07	1	0.57	1	0.571
rs9682036	chr3	77260881	C/T	0.0663	0.0127	1.89e-07	NA	NA	0.977	0.261
rs1829584	chr12	38526299	G/T	-0.0586	0.0113	1.91e-07	NA	NA	0.971	0.525
rs9957617	chr18	31659206	A/G	0.0582	0.0112	1.91e-07	0.999	0.57	1	0.571
rs61328028	chr2	198223754	A/G	0.0593	0.0114	1.92e-07	NA	NA	0.957	0.465
rs11904247	chr2	198238424	G/T	-0.0629	0.0121	1.92e-07	NA	NA	0.962	0.323
rs17821010	chr3	77258688	A/C	-0.0664	0.0127	1.92e-07	NA	NA	0.976	0.74
rs787975	chr2	198248128	C/T	0.0627	0.0121	1.92e-07	NA	NA	0.975	0.682
rs7596847	chr2	239321118	A/T	0.0803	0.0154	1.94e-07	NA	NA	0.989	0.847
rs788011	chr2	198230771	A/G	0.062	0.0119	1.95e-07	NA	NA	0.985	0.676
rs8539	chr2	198362018	C/T	-0.062	0.0119	1.95e-07	NA	NA	0.998	0.317
rs35133299	chr3	77238948	C/T	-0.0653	0.0126	1.96e-07	NA	NA	0.997	0.736
rs56319429	chr3	77238610	G/T	0.0653	0.0126	1.96e-07	NA	NA	0.997	0.264
rs35682624	chr3	77239045	G/T	-0.0653	0.0126	1.96e-07	NA	NA	0.997	0.736
rs2565163	chr2	198354414	C/T	-0.062	0.0119	1.96e-07	0.927	0.339	0.998	0.317
rs4683979	chr3	77239899	A/G	-0.0653	0.0125	1.96e-07	NA	NA	0.998	0.736
rs34900121	chr3	77241491	A/G	-0.0669	0.0128	1.96e-07	NA	NA	0.969	0.743
rs35676350	chr3	77241277	A/G	-0.0653	0.0125	1.97e-07	NA	NA	0.998	0.736
rs73098056	chr3	77239352	A/G	-0.0653	0.0126	1.97e-07	NA	NA	0.997	0.736
rs113938391	chr3	77241992	A/G	0.0657	0.0126	1.99e-07	NA	NA	0.989	0.262
rs11182428	chr12	38526387	C/T	0.0588	0.0113	2e-07	NA	NA	0.961	0.473
rs4683980	chr3	77240028	C/G	-0.0665	0.0128	2.04e-07	NA	NA	0.973	0.741
rs12231073	chr12	38526901	G/T	0.0585	0.0113	2.05e-07	NA	NA	0.969	0.475
rs17820980	chr3	77258637	C/T	0.0681	0.0131	2.05e-07	NA	NA	0.943	0.252
rs2564379	chr2	198236449	C/T	0.0623	0.012	2.06e-07	NA	NA	0.975	0.677
rs10077451	chr5	152574729	A/T	-0.0585	0.0113	2.07e-07	NA	NA	0.997	0.417
rs10070587	chr5	152574587	C/T	0.0585	0.0113	2.07e-07	NA	NA	0.997	0.583
rs787980	chr2	198239225	C/T	0.0624	0.012	2.07e-07	NA	NA	0.973	0.679
rs11561400	chr12	38816780	A/T	-0.0609	0.0117	2.09e-07	NA	NA	0.901	0.466
rs10808322	chr8	31970656	C/G	-0.0618	0.0119	2.09e-07	NA	NA	0.998	0.32
rs4958627	chr5	152572905	A/T	-0.0585	0.0113	2.11e-07	NA	NA	0.997	0.417
rs3097383	chr2	198236887	A/G	0.0625	0.012	2.12e-07	NA	NA	0.965	0.676
rs2565158	chr2	198236103	A/T	-0.0621	0.012	2.14e-07	NA	NA	0.98	0.323
rs2043019	chr2	198236941	A/G	-0.0625	0.0121	2.15e-07	NA	NA	0.961	0.325
rs17135875	chr7	102519031	C/T	-0.0756	0.0146	2.15e-07	NA	NA	0.919	0.804
rs4683981	chr3	77240101	A/G	0.065	0.0125	2.16e-07	0.989	0.265	1	0.264
rs1895269	chr5	152569885	A/C	0.0584	0.0113	2.16e-07	NA	NA	0.997	0.583
rs787979	chr2	198242868	A/T	0.0624	0.012	2.16e-07	NA	NA	0.973	0.679
rs73192015	chr7	102511732	C/T	0.0749	0.0144	2.16e-07	NA	NA	0.952	0.192
rs2565156	chr2	198236334	A/G	-0.0621	0.012	2.17e-07	NA	NA	0.979	0.323
rs6864273	chr5	152569308	A/G	-0.0584	0.0113	2.17e-07	NA	NA	0.997	0.417
rs2043018	chr2	198236958	A/G	-0.0623	0.012	2.18e-07	NA	NA	0.974	0.322
rs34320812	chr3	77241607	A/G	-0.0661	0.0128	2.19e-07	NA	NA	0.978	0.741
rs7778418	chr7	102429704	C/T	-0.0632	0.0122	2.2e-07	0.993	0.659	0.871	0.668
rs2565165	chr2	198233575	G/T	-0.0618	0.0119	2.2e-07	NA	NA	0.984	0.324
rs788007	chr2	198233676	G/T	-0.0619	0.0119	2.2e-07	NA	NA	0.983	0.324
rs66895963	chr2	239403902	A/T	-0.0863	0.0167	2.24e-07	NA	NA	0.986	0.128
rs787983	chr2	198345797	A/G	-0.0617	0.0119	2.25e-07	0.998	0.317	0.999	0.317
rs6739251	chr2	239419603	A/G	-0.079	0.0153	2.26e-07	0.999	0.154	0.99	0.157
rs7332752	chr13	77570647	C/T	-0.16	0.031	2.26e-07	NA	NA	0.99	0.0341
rs55725278	chr2	198238223	C/T	0.0624	0.0121	2.27e-07	NA	NA	0.963	0.675
rs10061698	chr5	152549096	C/T	-0.0587	0.0114	2.28e-07	NA	NA	0.986	0.413
rs11694913	chr2	198435280	A/G	-0.0785	0.0152	2.28e-07	NA	NA	0.737	0.238
rs17816756	chr18	31621805	C/T	0.0762	0.0147	2.29e-07	NA	NA	0.989	0.826
rs11748398	chr5	152560826	A/G	0.0583	0.0113	2.29e-07	NA	NA	0.996	0.583
rs111510609	chr3	77242620	A/G	0.0696	0.0134	2.29e-07	NA	NA	0.915	0.245
rs6582607	chr12	38717678	C/T	0.058	0.0112	2.3e-07	0.978	0.554	0.99	0.545
rs788010	chr2	198230949	C/T	-0.0616	0.0119	2.31e-07	NA	NA	0.986	0.324
rs1989147	chr1	7909373	C/T	0.0752	0.0145	2.33e-07	NA	NA	0.949	0.186
rs1582492	chr5	152556224	A/G	-0.0582	0.0113	2.34e-07	NA	NA	0.998	0.416
rs4416638	chr5	152559760	C/T	-0.0585	0.0113	2.35e-07	NA	NA	0.986	0.42
rs11743140	chr5	152567203	A/G	-0.0582	0.0113	2.36e-07	NA	NA	0.999	0.416
rs2564380	chr2	198235374	A/G	-0.0624	0.0121	2.37e-07	NA	NA	0.954	0.328
rs4958625	chr5	152565994	G/T	-0.0588	0.0114	2.37e-07	NA	NA	0.982	0.413
rs62398854	chr5	152564242	A/G	0.0582	0.0113	2.37e-07	NA	NA	0.998	0.584
rs62398853	chr5	152564082	A/G	0.0582	0.0113	2.38e-07	NA	NA	0.998	0.584
rs1155180	chr5	152553587	G/T	-0.0582	0.0113	2.38e-07	NA	NA	0.999	0.416
rs7564924	chr2	198513877	C/T	0.0621	0.012	2.38e-07	1	0.693	1	0.693
rs4958623	chr5	152565768	C/T	0.0582	0.0113	2.39e-07	NA	NA	0.999	0.584
rs72984508	chr2	239462765	C/G	-0.0923	0.0179	2.39e-07	NA	NA	0.956	0.113
rs788012	chr2	198229856	A/T	0.0615	0.0119	2.39e-07	NA	NA	0.987	0.676
rs10079569	chr5	152559132	C/T	0.0582	0.0113	2.42e-07	NA	NA	0.998	0.584
rs74519801	chr1	7848828	A/G	-0.0778	0.015	2.42e-07	NA	NA	0.965	0.833
rs11182377	chr12	38511377	C/T	-0.0785	0.0152	2.42e-07	NA	NA	0.561	0.384
rs62398852	chr5	152559070	A/T	-0.0582	0.0113	2.42e-07	NA	NA	0.998	0.416
rs7717923	chr5	152559399	A/C	0.0582	0.0113	2.43e-07	NA	NA	0.998	0.584
rs1081434	chr2	198596613	A/C	-0.0629	0.0122	2.45e-07	NA	NA	0.922	0.34
rs34977745	chr18	31651224	C/T	0.0679	0.0132	2.45e-07	NA	NA	0.967	0.759
rs6434928	chr2	198304577	A/G	-0.0623	0.0121	2.45e-07	NA	NA	0.977	0.315
rs17619965	chr8	31967649	C/T	-0.0595	0.0115	2.46e-07	NA	NA	0.994	0.366
rs35938158	chr1	150213828	C/T	0.0593	0.0115	2.47e-07	NA	NA	0.958	0.592
rs1560277	chr2	198187903	C/T	0.0611	0.0119	2.49e-07	NA	NA	0.991	0.672
rs4799739	chr18	31621258	A/G	-0.0762	0.0148	2.52e-07	NA	NA	0.986	0.173
rs67468823	chr3	77274532	A/G	0.0651	0.0126	2.54e-07	NA	NA	0.985	0.263
rs12812406	chr12	38719802	A/G	0.0581	0.0113	2.55e-07	NA	NA	0.979	0.547
rs1598469	chr2	198515658	C/T	-0.0619	0.012	2.55e-07	0.99	0.306	1	0.307
rs11167616	chr5	152600140	C/T	-0.0591	0.0115	2.56e-07	NA	NA	0.973	0.403
rs7996555	chr13	77562492	C/T	-0.169	0.0329	2.56e-07	NA	NA	0.968	0.0308
rs10203581	chr2	198515900	A/G	-0.0619	0.012	2.58e-07	NA	NA	1	0.307
rs35518352	chr12	38715000	A/G	-0.0583	0.0113	2.58e-07	NA	NA	0.968	0.464
rs34691912	chr18	31617019	A/T	0.0759	0.0148	2.58e-07	NA	NA	0.987	0.826
rs35749392	chr12	39170874	G/T	-0.0654	0.0127	2.61e-07	NA	NA	0.815	0.373
rs6719832	chr2	198533369	A/G	0.0619	0.012	2.61e-07	1	0.692	0.997	0.692
rs10044974	chr5	152516088	A/G	0.0586	0.0114	2.62e-07	NA	NA	0.979	0.583
rs2196777	chr5	152511495	C/G	0.0591	0.0115	2.64e-07	NA	NA	0.961	0.587
rs10166328	chr2	198511917	A/G	0.0619	0.012	2.64e-07	0.992	0.697	1	0.693
rs56141337	chr5	152547442	A/G	0.0579	0.0113	2.65e-07	NA	NA	0.999	0.584
rs61541724	chr2	198494111	C/T	0.0622	0.0121	2.65e-07	NA	NA	0.989	0.692
rs12057558	chr1	150214530	A/G	0.0591	0.0115	2.67e-07	NA	NA	0.957	0.592
rs75343734	chr13	77585992	A/C	0.152	0.0296	2.67e-07	NA	NA	0.906	0.959
rs2565164	chr2	198337520	A/G	0.0618	0.012	2.68e-07	NA	NA	0.976	0.68
rs4958610	chr5	152520776	A/G	-0.0579	0.0113	2.72e-07	NA	NA	0.998	0.418
rs1363503	chr5	152547833	G/T	0.058	0.0113	2.72e-07	NA	NA	0.996	0.583
rs16878810	chr8	31959274	C/G	-0.0639	0.0124	2.73e-07	NA	NA	0.973	0.288
rs10044958	chr5	152513013	C/T	0.0587	0.0114	2.73e-07	NA	NA	0.97	0.583
rs61931871	chr12	38829889	A/G	0.0584	0.0114	2.74e-07	NA	NA	0.965	0.547
rs2038752	chr1	150206375	C/T	-0.0585	0.0114	2.74e-07	NA	NA	0.975	0.408
rs1862318	chr5	152576097	A/C	-0.058	0.0113	2.75e-07	NA	NA	0.995	0.415
rs1979239	chr2	198498316	G/T	-0.0618	0.012	2.75e-07	NA	NA	0.999	0.307
rs2038753	chr1	150206698	A/C	-0.0582	0.0113	2.77e-07	NA	NA	0.984	0.41
rs55656916	chr2	198519628	C/T	-0.0619	0.0121	2.77e-07	NA	NA	0.993	0.309
rs55727014	chr5	152596177	A/G	-0.0599	0.0117	2.77e-07	NA	NA	0.947	0.397
rs2298161	chr1	150237624	A/G	0.0579	0.0113	2.78e-07	1	0.589	0.993	0.589
rs7486919	chr12	38767997	A/G	-0.0578	0.0113	2.79e-07	NA	NA	0.982	0.454
rs788018	chr2	198265526	A/G	0.0614	0.012	2.79e-07	0.999	0.686	0.999	0.686
rs10075961	chr5	152517290	C/T	0.0585	0.0114	2.8e-07	NA	NA	0.97	0.572
rs7485963	chr12	38768254	C/G	-0.0578	0.0113	2.8e-07	NA	NA	0.982	0.454
rs2564389	chr2	198260098	A/T	0.0614	0.012	2.8e-07	NA	NA	0.995	0.685
rs13000656	chr2	198522126	C/T	0.0623	0.0121	2.8e-07	NA	NA	0.986	0.696
rs2565161	chr2	198285554	C/G	0.0617	0.012	2.81e-07	NA	NA	0.983	0.684
rs10178728	chr2	239360121	A/T	0.0791	0.0154	2.82e-07	NA	NA	0.995	0.847
rs11559972	chr12	38930616	C/T	-0.0653	0.0127	2.82e-07	NA	NA	0.841	0.346
rs6713788	chr2	239456932	A/T	0.0788	0.0154	2.83e-07	NA	NA	0.966	0.84
rs196974	chrX	28717476	A/G	0.0473	0.0092	2.84e-07	0.984	0.401	0.98	0.407
rs10477046	chr5	152545708	C/T	-0.058	0.0113	2.85e-07	NA	NA	0.993	0.414
rs1902249	chr2	198521356	C/T	-0.0617	0.012	2.85e-07	1	0.308	1	0.307
rs6710530	chr2	198277551	A/G	-0.0613	0.012	2.86e-07	NA	NA	0.996	0.315
rs3097384	chr2	198278834	A/T	-0.0613	0.012	2.86e-07	NA	NA	0.996	0.315
rs10515686	chr5	152549119	G/T	-0.0579	0.0113	2.86e-07	NA	NA	0.996	0.416
rs875994	chr1	7852919	C/T	-0.0758	0.0148	2.86e-07	1	0.833	1	0.832
rs12621129	chr2	198265350	C/T	0.0613	0.012	2.86e-07	0.999	0.686	0.999	0.686
rs2045242	chr2	198507649	A/G	-0.0619	0.0121	2.86e-07	NA	NA	0.988	0.31
rs753768	chr5	152516889	A/T	0.0581	0.0113	2.86e-07	NA	NA	0.986	0.582
rs12121923	chr1	150214238	C/T	0.0591	0.0115	2.87e-07	NA	NA	0.954	0.593
rs4882324	chr12	38499180	C/T	0.0593	0.0116	2.87e-07	0.954	0.495	0.909	0.478
rs7963855	chr12	38914187	C/T	0.0689	0.0134	2.88e-07	NA	NA	0.767	0.666
rs10497806	chr2	198508951	A/G	-0.0618	0.0121	2.88e-07	0.999	0.308	0.997	0.306
rs35125029	chr2	144261657	A/G	0.0595	0.0116	2.89e-07	NA	NA	0.977	0.632
rs4076036	chr18	31662680	C/T	-0.0611	0.0119	2.89e-07	1	0.313	0.999	0.316
rs2244271	chr2	198286581	C/T	0.0618	0.012	2.89e-07	NA	NA	0.985	0.687
rs10931787	chr2	198520615	A/G	0.0617	0.012	2.9e-07	0.999	0.692	1	0.693
rs11183276	chr12	38711020	C/T	0.0572	0.0112	2.9e-07	NA	NA	0.997	0.534
rs67492914	chr2	198523402	G/T	-0.0616	0.012	2.92e-07	NA	NA	1	0.307
rs6757669	chr2	198530355	C/T	0.0617	0.012	2.92e-07	NA	NA	0.998	0.693
rs699319	chr2	198281776	A/C	-0.0613	0.012	2.92e-07	NA	NA	0.996	0.315
rs10931788	chr2	198531084	A/G	0.0617	0.012	2.93e-07	NA	NA	0.998	0.693
rs9967823	chr2	198531529	A/G	0.0617	0.012	2.93e-07	NA	NA	0.998	0.693
rs699318	chr2	198281743	C/T	-0.0613	0.012	2.94e-07	NA	NA	0.996	0.315
rs61155920	chr2	198528881	C/T	0.0616	0.012	2.94e-07	NA	NA	0.998	0.693
rs12227834	chr12	38849246	C/G	0.058	0.0113	2.94e-07	NA	NA	0.973	0.551
rs11168104	chr12	38857616	G/T	-0.0579	0.0113	2.94e-07	NA	NA	0.977	0.452
rs34761237	chr18	31627362	A/G	-0.0755	0.0147	2.94e-07	NA	NA	0.993	0.173
rs3843857	chr2	198195965	C/T	0.061	0.0119	2.95e-07	NA	NA	0.983	0.672
rs2045735	chr5	152589596	A/G	-0.0585	0.0114	2.96e-07	NA	NA	0.985	0.403
rs6741314	chr2	198526088	A/G	-0.0616	0.012	2.96e-07	NA	NA	0.999	0.307
rs6737060	chr2	198524885	C/G	-0.0616	0.012	2.97e-07	NA	NA	0.999	0.307
rs788023	chr2	198283305	C/T	-0.0619	0.0121	2.98e-07	NA	NA	0.973	0.316
rs6741205	chr2	198525997	C/G	-0.0616	0.012	2.98e-07	NA	NA	0.999	0.307
rs6708239	chr2	198525084	A/G	0.0616	0.012	2.98e-07	NA	NA	0.999	0.693
rs2565160	chr2	198286474	A/G	0.0613	0.012	2.98e-07	NA	NA	0.995	0.685
rs7600862	chr2	198534514	C/T	0.0616	0.012	2.99e-07	NA	NA	0.998	0.693
rs7989931	chr13	77599880	C/T	-0.173	0.0339	3.01e-07	NA	NA	0.936	0.0298
rs1030192	chr5	152577131	A/C	-0.0591	0.0115	3.01e-07	NA	NA	0.949	0.422
rs973184	chr5	152514452	A/T	-0.0584	0.0114	3.03e-07	NA	NA	0.972	0.42
rs11740987	chr5	152526557	C/T	-0.0576	0.0113	3.05e-07	NA	NA	0.999	0.42
rs12547604	chr8	4860491	C/G	-0.0668	0.013	3.06e-07	NA	NA	0.93	0.738
rs62398837	chr5	152547394	A/C	0.0578	0.0113	3.07e-07	NA	NA	0.994	0.582
rs647119	chr1	182628662	C/T	0.285	0.0557	3.07e-07	NA	NA	0.519	0.0186
rs11121024	chr1	7852129	C/T	-0.0764	0.0149	3.1e-07	NA	NA	0.988	0.834
rs61929925	chr12	38698828	A/C	0.0576	0.0113	3.11e-07	NA	NA	0.979	0.534
rs17374230	chr1	7879685	C/T	-0.0736	0.0144	3.11e-07	NA	NA	0.985	0.817
rs10931782	chr2	198211579	A/G	0.0607	0.0119	3.12e-07	NA	NA	0.991	0.674
rs2730929	chr12	38942739	C/T	0.0577	0.0113	3.12e-07	NA	NA	0.967	0.479
rs10042383	chr5	152518128	C/T	-0.0577	0.0113	3.12e-07	NA	NA	0.993	0.419
rs11807683	chr1	7854209	C/T	0.0756	0.0148	3.18e-07	NA	NA	0.997	0.167
rs4684027	chr3	77270575	C/T	-0.0665	0.013	3.18e-07	NA	NA	0.952	0.745
rs2564383	chr2	198310862	A/G	0.061	0.0119	3.19e-07	NA	NA	0.997	0.685
rs4958611	chr5	152521718	A/G	0.0575	0.0113	3.2e-07	NA	NA	0.999	0.58
rs788022	chr2	198280586	C/T	-0.0612	0.012	3.2e-07	NA	NA	0.986	0.319
rs971050	chr5	152515379	C/G	-0.0584	0.0114	3.2e-07	NA	NA	0.972	0.414
rs17579441	chr5	152538766	C/T	-0.0575	0.0113	3.21e-07	NA	NA	1	0.416
rs10055618	chr5	152537509	A/T	0.0575	0.0113	3.21e-07	NA	NA	1	0.584
rs10036998	chr5	152525986	C/T	-0.0576	0.0113	3.21e-07	NA	NA	0.997	0.416
rs4958617	chr5	152540026	G/T	0.0575	0.0113	3.21e-07	0.974	0.583	1	0.584
rs10069588	chr5	152595448	A/C	-0.058	0.0114	3.21e-07	NA	NA	0.984	0.415
rs1850631	chr2	198829468	G/T	-0.0627	0.0123	3.24e-07	NA	NA	0.963	0.308
rs10073138	chr5	152535502	C/T	0.0575	0.0113	3.24e-07	0.998	0.584	1	0.584
rs6587753	chr1	150205719	C/T	0.0578	0.0113	3.24e-07	NA	NA	0.98	0.584
rs17503275	chr5	152588216	C/T	0.0583	0.0114	3.25e-07	NA	NA	0.982	0.596
rs2349027	chr5	152511557	C/T	0.0585	0.0115	3.27e-07	NA	NA	0.965	0.583
rs1995419	chr12	38950726	C/G	0.0686	0.0134	3.29e-07	NA	NA	0.785	0.682
rs10065344	chr5	152535673	C/T	-0.0575	0.0113	3.3e-07	NA	NA	1	0.416
rs10070003	chr5	152525092	A/C	-0.0576	0.0113	3.31e-07	NA	NA	0.992	0.418
rs12227663	chr12	38734922	C/T	-0.0579	0.0113	3.31e-07	NA	NA	0.968	0.452
rs6582624	chr12	38733475	A/T	0.058	0.0114	3.31e-07	NA	NA	0.966	0.548
rs7590010	chr2	198400668	C/T	0.0609	0.0119	3.32e-07	NA	NA	0.991	0.68
rs12227353	chr12	38734542	C/T	-0.0581	0.0114	3.36e-07	NA	NA	0.961	0.45
rs1116734	chr2	198365043	C/G	0.0609	0.0119	3.36e-07	NA	NA	0.997	0.685
rs12422916	chr12	38702601	C/T	0.0568	0.0111	3.38e-07	NA	NA	1	0.534
rs7960411	chr12	38703019	A/G	-0.0568	0.0111	3.41e-07	0.999	0.467	1	0.466
rs13394214	chr2	198527371	C/T	0.0626	0.0123	3.42e-07	NA	NA	0.97	0.699
rs35157131	chr2	198277498	C/T	-0.0611	0.012	3.47e-07	NA	NA	0.986	0.317
rs6759834	chr2	198204860	C/T	-0.0611	0.012	3.48e-07	NA	NA	0.979	0.319
rs10044436	chr5	152516054	A/G	0.058	0.0114	3.49e-07	NA	NA	0.977	0.585
rs12424003	chr12	38688140	C/T	-0.0576	0.0113	3.5e-07	NA	NA	0.972	0.466
rs7805612	chr7	96444600	C/T	-0.0815	0.016	3.51e-07	1	0.142	0.996	0.141
rs7971292	chr12	38498151	A/G	-0.0605	0.0119	3.52e-07	NA	NA	0.86	0.522
rs1924549	chr1	150208840	C/G	-0.0575	0.0113	3.53e-07	NA	NA	0.986	0.414
rs12424410	chr12	38758035	A/T	-0.0577	0.0113	3.53e-07	NA	NA	0.969	0.451
rs979020	chr2	198169749	C/T	0.0587	0.0115	3.53e-07	NA	NA	0.986	0.629
rs6757632	chr2	198530266	C/T	0.0614	0.0121	3.55e-07	NA	NA	0.99	0.691
rs28738714	chr12	38706912	A/G	0.057	0.0112	3.58e-07	NA	NA	0.992	0.536
rs35138700	chr12	38804474	C/T	-0.0576	0.0113	3.59e-07	NA	NA	0.971	0.453
rs35835366	chr12	38697083	A/G	-0.0572	0.0112	3.59e-07	NA	NA	0.981	0.466
rs7967665	chr12	38817510	C/T	-0.0581	0.0114	3.59e-07	NA	NA	0.957	0.452
rs7426688	chr3	77240830	C/T	0.0694	0.0136	3.61e-07	NA	NA	0.921	0.232
rs4395148	chr18	31690668	A/T	-0.061	0.012	3.63e-07	NA	NA	0.984	0.317
rs68062151	chr2	198230190	C/T	0.059	0.0116	3.64e-07	NA	NA	0.935	0.438
rs61929954	chr12	38746025	A/G	0.0574	0.0113	3.64e-07	NA	NA	0.977	0.547
rs61773372	chr1	7848692	A/G	-0.0785	0.0154	3.64e-07	NA	NA	0.94	0.838
rs61929951	chr12	38734171	A/G	-0.0587	0.0115	3.65e-07	NA	NA	0.938	0.444
rs6711624	chr2	198207607	C/G	-0.0608	0.012	3.65e-07	NA	NA	0.984	0.321
rs6680040	chr1	150187336	C/T	0.0572	0.0113	3.66e-07	NA	NA	0.994	0.589
rs13429666	chr2	198376601	A/G	-0.0611	0.012	3.67e-07	NA	NA	0.976	0.32
rs2914983	chr2	198314568	A/G	0.0608	0.012	3.67e-07	NA	NA	0.994	0.684
rs56733622	chr5	152590324	C/G	-0.0577	0.0114	3.67e-07	NA	NA	0.991	0.406
rs4729300	chr7	96443360	C/T	0.0817	0.0161	3.67e-07	NA	NA	0.989	0.859
rs13018267	chr2	198545592	C/G	0.0608	0.012	3.68e-07	NA	NA	0.992	0.682
rs13079986	chr3	77282365	A/G	-0.0654	0.0129	3.7e-07	NA	NA	0.96	0.741
rs11183418	chr12	38738984	A/G	0.0573	0.0113	3.71e-07	NA	NA	0.979	0.547
rs11183505	chr12	38759110	G/T	-0.0576	0.0113	3.71e-07	NA	NA	0.968	0.451
rs62401280	chr5	152590470	C/T	0.0577	0.0114	3.73e-07	NA	NA	0.991	0.593
rs2171405	chr12	38741030	G/T	-0.0572	0.0113	3.73e-07	NA	NA	0.982	0.453
rs62401282	chr5	152591319	A/G	0.0574	0.0113	3.74e-07	NA	NA	0.999	0.59
rs788021	chr2	198293691	C/T	-0.0613	0.0121	3.74e-07	NA	NA	0.979	0.315
rs17503043	chr5	152584121	C/T	0.0574	0.0113	3.75e-07	NA	NA	0.992	0.585
rs9655757	chr7	96440519	A/T	0.0825	0.0163	3.75e-07	NA	NA	0.973	0.86
rs7575389	chr2	198198489	A/G	-0.0589	0.0116	3.76e-07	1	0.358	0.996	0.358
rs61931383	chr12	38513845	A/G	0.0585	0.0115	3.78e-07	NA	NA	0.926	0.484
rs6726506	chr2	198846486	G/T	0.0619	0.0122	3.8e-07	NA	NA	0.957	0.68
rs6630737	chrX	28740290	A/C	-0.0469	0.00924	3.8e-07	NA	NA	0.963	0.579
rs7301762	chr12	38729103	A/C	0.0583	0.0115	3.82e-07	NA	NA	0.944	0.551
rs892839	chr2	239406446	A/G	0.0825	0.0163	3.83e-07	1	0.867	0.999	0.866
rs12117276	chr1	7836798	A/G	0.0766	0.0151	3.83e-07	NA	NA	0.963	0.167
rs4432313	chr18	31648793	A/G	-0.0665	0.0131	3.84e-07	0.953	0.238	0.987	0.237
rs2007031	chr2	198181443	A/G	-0.059	0.0116	3.84e-07	NA	NA	0.972	0.369
rs55674988	chr5	152599967	C/T	-0.0578	0.0114	3.84e-07	NA	NA	0.984	0.408
rs7968322	chr12	38792348	C/T	0.0566	0.0112	3.84e-07	1	0.545	1	0.546
rs3895817	chr2	198196208	A/G	-0.061	0.012	3.86e-07	NA	NA	0.978	0.318
rs55933127	chr5	152599951	C/G	-0.0578	0.0114	3.86e-07	NA	NA	0.984	0.408
rs2194102	chr5	152586613	G/T	0.0574	0.0113	3.86e-07	NA	NA	0.994	0.589
rs6995821	chr8	31970568	G/T	-0.0619	0.0122	3.86e-07	0.989	0.291	0.997	0.293
rs6676685	chr1	150247311	A/C	-0.0576	0.0114	3.87e-07	NA	NA	0.949	0.516
rs4850436	chr2	198541398	C/T	-0.0608	0.012	3.88e-07	NA	NA	0.989	0.317
rs17503470	chr5	152591716	C/T	-0.0573	0.0113	3.88e-07	NA	NA	0.999	0.41
rs17581550	chr5	152591126	A/G	-0.0573	0.0113	3.88e-07	NA	NA	0.999	0.41
rs10880934	chr12	38730455	C/T	-0.0577	0.0114	3.89e-07	0.979	0.443	0.961	0.452
rs34632716	chr2	198542619	C/T	-0.0608	0.012	3.9e-07	NA	NA	0.99	0.317
rs6724526	chr2	198858401	A/G	0.0612	0.0121	3.9e-07	NA	NA	0.988	0.688
rs7644620	chr3	77286773	A/G	-0.064	0.0126	3.91e-07	NA	NA	0.989	0.736
rs1422554	chr5	152585601	C/G	0.0578	0.0114	3.91e-07	NA	NA	0.985	0.594
rs7548543	chr1	150203652	A/G	-0.0572	0.0113	3.91e-07	NA	NA	0.988	0.414
rs4958628	chr5	152591851	C/G	-0.0576	0.0114	3.92e-07	NA	NA	0.989	0.407
rs57976819	chr5	152584632	C/T	-0.0595	0.0117	3.92e-07	NA	NA	0.936	0.396
rs17581704	chr5	152592203	A/G	0.0573	0.0113	3.93e-07	NA	NA	0.999	0.59
rs59736380	chr2	239404689	A/G	-0.0827	0.0163	3.94e-07	NA	NA	0.994	0.134
rs12422351	chr12	38680938	G/T	-0.0575	0.0113	3.94e-07	NA	NA	0.965	0.466
rs12830095	chr12	38864199	C/T	-0.0568	0.0112	3.96e-07	NA	NA	0.992	0.455
rs10460394	chr2	198548741	A/G	0.0606	0.012	3.96e-07	NA	NA	0.993	0.682
rs11883735	chr2	239407644	A/G	0.0823	0.0163	3.97e-07	0.999	0.867	0.999	0.866
rs62401281	chr5	152590553	A/G	0.0572	0.0113	3.98e-07	NA	NA	1	0.59
rs2605039	chr2	198362851	A/C	-0.061	0.012	3.98e-07	NA	NA	0.986	0.312
rs6434949	chr2	198855510	A/T	-0.0612	0.0121	3.99e-07	NA	NA	0.988	0.312
rs2045734	chr5	152590042	C/T	0.0572	0.0113	3.99e-07	NA	NA	1	0.59
rs4623206	chr5	152589240	A/T	-0.0572	0.0113	4e-07	NA	NA	1	0.41
rs7795541	chr7	24085854	A/G	0.0648	0.0128	4e-07	NA	NA	0.955	0.731
rs10062550	chr5	152595466	C/T	0.0573	0.0113	4e-07	NA	NA	0.997	0.59
rs1319372	chr8	31968260	A/G	-0.0618	0.0122	4.01e-07	NA	NA	0.996	0.293
rs7574271	chr2	198210558	C/G	0.06	0.0118	4.02e-07	NA	NA	0.998	0.676
rs13032495	chr2	198189346	C/T	-0.0601	0.0119	4.02e-07	NA	NA	0.994	0.324
rs1422556	chr5	152585414	A/C	-0.0573	0.0113	4.06e-07	NA	NA	0.997	0.41
rs11891555	chr2	198853540	G/T	0.0612	0.0121	4.07e-07	NA	NA	0.987	0.688
rs4850809	chr2	198583403	C/T	-0.0606	0.012	4.07e-07	NA	NA	0.992	0.317
rs10929279	chr2	239468667	A/G	-0.0922	0.0182	4.08e-07	NA	NA	0.932	0.111
rs6655935	chr1	150210538	C/T	0.0574	0.0113	4.09e-07	NA	NA	0.977	0.587
rs7971889	chr12	38747707	C/T	-0.058	0.0115	4.09e-07	NA	NA	0.95	0.443
rs75909879	chr2	198556418	A/G	0.0605	0.012	4.1e-07	NA	NA	0.993	0.682
rs7571545	chr2	198841329	C/T	-0.0617	0.0122	4.13e-07	NA	NA	0.974	0.309
rs1462118	chr5	152588705	C/T	0.0572	0.0113	4.14e-07	NA	NA	0.999	0.59
rs13013049	chr2	198208664	C/T	-0.0599	0.0118	4.14e-07	NA	NA	0.999	0.324
rs10039295	chr5	152600237	C/T	0.0573	0.0113	4.15e-07	NA	NA	0.993	0.59
rs1422555	chr5	152585458	G/T	0.0571	0.0113	4.16e-07	1	0.59	1	0.59
rs1462119	chr5	152588685	C/T	-0.0571	0.0113	4.16e-07	NA	NA	0.999	0.41
rs10880614	chr12	38509766	A/G	0.0579	0.0114	4.18e-07	NA	NA	0.938	0.482
rs12472355	chr2	198205840	A/C	0.0599	0.0118	4.19e-07	1	0.676	1	0.676
rs10161183	chr12	39182087	C/T	0.0586	0.0116	4.2e-07	NA	NA	0.934	0.567
rs62401276	chr5	152587970	C/T	0.0571	0.0113	4.2e-07	NA	NA	0.999	0.59
rs7487395	chr12	38865660	A/C	0.0567	0.0112	4.2e-07	NA	NA	0.991	0.545
rs10785560	chr12	38636622	C/T	0.057	0.0113	4.21e-07	NA	NA	0.974	0.468
rs12604419	chr18	31690909	A/C	-0.0607	0.012	4.21e-07	NA	NA	0.983	0.317
rs28775574	chr5	152587594	C/T	0.0571	0.0113	4.22e-07	NA	NA	0.999	0.59
rs9968680	chr5	152587558	C/T	-0.0571	0.0113	4.22e-07	NA	NA	0.999	0.41
rs9968678	chr5	152587419	C/T	-0.0571	0.0113	4.22e-07	NA	NA	0.999	0.41
rs9968737	chr5	152587371	C/T	0.0571	0.0113	4.22e-07	NA	NA	0.999	0.59
rs9968677	chr5	152587122	C/T	-0.0571	0.0113	4.23e-07	NA	NA	0.999	0.41
rs4329070	chr5	152588925	A/G	0.0572	0.0113	4.24e-07	NA	NA	0.997	0.59
rs2194103	chr5	152586318	A/T	-0.0571	0.0113	4.24e-07	NA	NA	0.999	0.41
rs2216625	chr5	152586234	C/T	-0.0571	0.0113	4.24e-07	NA	NA	0.999	0.41
rs12820967	chr12	38921745	C/T	0.0737	0.0146	4.25e-07	NA	NA	0.689	0.699
rs11169535	chr12	39183494	C/T	-0.0593	0.0117	4.28e-07	NA	NA	0.912	0.431
rs7980448	chr12	39191857	A/G	0.0625	0.0124	4.28e-07	NA	NA	0.823	0.572
rs12427164	chr12	38868777	A/G	-0.0572	0.0113	4.29e-07	NA	NA	0.968	0.46
rs700642	chr2	198600730	G/T	-0.06	0.0119	4.29e-07	1	0.32	1	0.32
rs700643	chr2	198601370	A/G	0.06	0.0119	4.32e-07	NA	NA	1	0.68
rs9968739	chr5	152587409	C/T	0.0572	0.0113	4.34e-07	NA	NA	0.996	0.591
rs10502616	chr18	31596276	C/T	0.0743	0.0147	4.35e-07	0.998	0.827	1	0.827
rs2975734	chr8	10090097	C/G	-0.0568	0.0113	4.36e-07	NA	NA	0.99	0.433
rs3887436	chr12	39189526	A/C	-0.0599	0.0119	4.37e-07	NA	NA	0.89	0.431
rs700645	chr2	198605514	A/G	0.06	0.0119	4.38e-07	1	0.68	1	0.68
rs700646	chr2	198608511	C/T	0.06	0.0119	4.39e-07	0.923	0.683	1	0.68
rs7591457	chr2	198483877	A/G	0.0618	0.0122	4.42e-07	NA	NA	0.934	0.674
rs7487795	chr12	38865972	C/G	0.0568	0.0113	4.44e-07	NA	NA	0.983	0.547
rs2045796	chr8	31949047	A/C	-0.062	0.0123	4.46e-07	NA	NA	0.974	0.297
rs10188853	chr2	239430558	C/G	0.0778	0.0154	4.47e-07	NA	NA	0.985	0.845
rs61773378	chr1	7866410	A/G	-0.0748	0.0148	4.48e-07	NA	NA	0.995	0.833
rs1429412	chr2	198190894	A/G	-0.0597	0.0118	4.51e-07	1	0.325	1	0.325
rs1586373	chr12	39181582	A/G	0.0582	0.0115	4.51e-07	NA	NA	0.942	0.567
rs1518368	chr2	198839145	A/G	-0.0608	0.0121	4.58e-07	NA	NA	0.989	0.312
rs61451966	chr5	152584426	A/G	0.057	0.0113	4.58e-07	NA	NA	0.992	0.587
rs10191758	chr2	144263280	A/G	-0.0577	0.0115	4.59e-07	NA	NA	0.992	0.379
rs6993043	chr8	31965188	C/T	-0.0578	0.0115	4.6e-07	0.998	0.375	0.998	0.375
rs11169518	chr12	39177237	A/C	0.0569	0.0113	4.61e-07	NA	NA	0.983	0.566
rs4958629	chr5	152601759	A/G	0.0572	0.0113	4.63e-07	NA	NA	0.989	0.588
rs17503738	chr5	152603307	C/T	-0.0572	0.0113	4.63e-07	NA	NA	0.989	0.412
rs12300353	chr12	39154492	C/G	0.0573	0.0114	4.64e-07	NA	NA	0.967	0.571
rs17503711	chr5	152602565	A/G	-0.0571	0.0113	4.64e-07	NA	NA	0.989	0.412
rs11183448	chr12	38746778	A/G	0.0584	0.0116	4.64e-07	NA	NA	0.925	0.541
rs11169519	chr12	39177441	A/G	0.0569	0.0113	4.67e-07	NA	NA	0.982	0.566
rs10180461	chr2	144263033	C/T	0.0575	0.0114	4.69e-07	0.997	0.621	0.999	0.62
rs10202089	chr2	239464695	A/G	0.0897	0.0178	4.69e-07	NA	NA	0.957	0.887
rs11678929	chr2	198409392	A/G	0.0603	0.012	4.71e-07	NA	NA	0.986	0.682
rs788001	chr2	198213720	C/T	0.06	0.0119	4.74e-07	NA	NA	0.988	0.678
rs12133235	chr1	150165849	A/C	-0.0566	0.0112	4.74e-07	0.988	0.414	0.992	0.416
rs2280034	chr2	239438298	C/T	-0.0767	0.0152	4.76e-07	1	0.156	1	0.157
rs10785554	chr12	38628749	A/T	-0.0569	0.0113	4.78e-07	NA	NA	0.968	0.53
rs9367621	chr6	55040290	A/T	0.0569	0.0113	4.81e-07	NA	NA	0.986	0.418
rs72984525	chr2	239469318	C/T	0.091	0.0181	4.82e-07	NA	NA	0.939	0.888
rs9325144	chr12	39018673	C/T	-0.0588	0.0117	4.82e-07	1	0.349	0.993	0.349
rs10237162	chr7	24085405	C/T	0.0637	0.0127	4.83e-07	NA	NA	0.97	0.729
rs118026970	chr13	77571349	A/T	0.219	0.0437	4.86e-07	NA	NA	0.834	0.98
rs6434930	chr2	198369370	C/T	-0.0601	0.0119	4.87e-07	1	0.315	1	0.314
rs62401278	chr5	152589346	C/G	0.0572	0.0114	4.87e-07	NA	NA	0.987	0.594
rs35595379	chr8	31960438	A/T	0.0577	0.0115	4.9e-07	NA	NA	0.996	0.625
rs1851127	chr12	38518522	G/T	-0.0571	0.0114	4.9e-07	NA	NA	0.952	0.515
rs7334164	chr13	77571344	C/T	-0.219	0.0437	4.9e-07	NA	NA	0.835	0.0201
rs787997	chr2	198216271	A/G	0.0595	0.0118	4.96e-07	1	0.676	1	0.677
rs1518361	chr2	198812874	A/G	0.0618	0.0123	4.96e-07	NA	NA	0.968	0.697
rs12334439	chr8	31977625	A/G	0.0579	0.0115	4.97e-07	NA	NA	0.986	0.62
rs1356542	chr2	198835702	G/T	0.0606	0.0121	4.97e-07	NA	NA	0.991	0.689
rs6760600	chr2	198372035	C/T	-0.06	0.0119	4.97e-07	NA	NA	0.999	0.314
rs7792132	chr7	24086533	G/T	0.0622	0.0124	4.99e-07	NA	NA	0.989	0.716
rs7580864	chr2	198393497	C/G	0.0602	0.012	4.99e-07	NA	NA	0.989	0.683
rs7138977	chr12	38642109	A/G	-0.0559	0.0111	5e-07	0.999	0.529	0.999	0.528
rs12425379	chr12	38523705	A/G	0.0571	0.0114	5e-07	NA	NA	0.951	0.485
rs61419856	chr3	77288469	C/T	-0.0633	0.0126	5.04e-07	NA	NA	0.993	0.737
rs6752458	chr2	198835106	G/T	0.0605	0.0121	5.08e-07	NA	NA	0.992	0.689
rs12823134	chr12	38514347	A/T	0.0601	0.012	5.09e-07	NA	NA	0.858	0.511
rs11182380	chr12	38511735	G/T	-0.0572	0.0114	5.1e-07	NA	NA	0.947	0.515
rs11831595	chr12	38511489	A/C	0.0572	0.0114	5.1e-07	NA	NA	0.947	0.486
rs787995	chr2	198216853	G/T	-0.0595	0.0119	5.11e-07	NA	NA	0.998	0.323
rs10931791	chr2	198573612	A/C	-0.0598	0.0119	5.11e-07	1	0.319	1	0.319
rs1523118	chr12	39229699	C/T	-0.0559	0.0111	5.12e-07	0.999	0.507	0.991	0.514
rs787996	chr2	198216805	A/G	0.0594	0.0118	5.13e-07	NA	NA	0.999	0.677
rs7976485	chr12	38513361	C/T	-0.0575	0.0114	5.13e-07	NA	NA	0.937	0.511
rs4850430	chr2	198182796	A/T	-0.059	0.0118	5.14e-07	NA	NA	0.995	0.336
rs6738836	chr2	198182432	A/G	-0.059	0.0118	5.16e-07	NA	NA	0.996	0.336
rs13267727	chr8	31970018	C/T	-0.0576	0.0115	5.18e-07	NA	NA	0.998	0.375
rs62401274	chr5	152586899	C/T	0.0572	0.0114	5.19e-07	NA	NA	0.977	0.584
rs10931793	chr2	198577585	A/G	0.0601	0.012	5.21e-07	NA	NA	0.993	0.683
rs4850788	chr2	198182940	A/G	0.0575	0.0115	5.23e-07	NA	NA	0.994	0.624
rs12619333	chr2	198567638	C/G	-0.0598	0.0119	5.24e-07	NA	NA	0.998	0.319
rs12469546	chr2	198178826	C/T	0.0589	0.0118	5.25e-07	NA	NA	0.996	0.664
rs12444107	chr16	52692408	C/G	-0.0572	0.0114	5.25e-07	NA	NA	0.976	0.401
rs10166569	chr2	198183439	A/G	0.059	0.0118	5.26e-07	NA	NA	0.993	0.663
rs7705359	chr5	152532652	G/T	0.0568	0.0113	5.27e-07	NA	NA	0.991	0.589
rs7963123	chr12	38976617	C/T	-0.061	0.0122	5.28e-07	NA	NA	0.915	0.351
rs7605813	chr2	198375329	C/G	0.0599	0.0119	5.29e-07	NA	NA	0.999	0.686
rs10896109	chr11	66080023	A/G	0.06	0.012	5.31e-07	NA	NA	0.977	0.674
rs13408411	chr2	198825462	A/G	-0.0605	0.0121	5.31e-07	NA	NA	0.991	0.31
rs788014	chr2	198228997	A/G	-0.06	0.012	5.32e-07	NA	NA	0.986	0.318
rs901635	chr12	38646572	G/T	0.0567	0.0113	5.44e-07	NA	NA	0.965	0.463
rs11890137	chr2	198816662	A/G	-0.0603	0.012	5.44e-07	NA	NA	0.989	0.313
rs11205340	chr1	150170612	A/G	-0.0563	0.0112	5.46e-07	NA	NA	0.994	0.415
rs11680291	chr2	198409884	A/G	0.0598	0.0119	5.48e-07	NA	NA	0.997	0.685
rs4784233	chr16	52688706	C/T	-0.0568	0.0113	5.49e-07	NA	NA	0.985	0.404
rs10506124	chr12	39019236	A/C	0.0586	0.0117	5.49e-07	NA	NA	0.993	0.651
rs7582736	chr2	198170342	A/G	-0.0587	0.0117	5.51e-07	NA	NA	0.999	0.337
rs1081376	chr2	198595895	C/T	-0.0621	0.0124	5.53e-07	NA	NA	0.892	0.341
rs2037590	chr2	198584775	A/T	0.0597	0.0119	5.53e-07	NA	NA	0.998	0.681
rs4850429	chr2	198178409	A/G	0.0588	0.0118	5.54e-07	NA	NA	0.996	0.664
rs11205343	chr1	150195961	A/C	-0.0564	0.0113	5.55e-07	NA	NA	0.991	0.413
rs6730590	chr2	198148084	C/T	0.0566	0.0113	5.55e-07	NA	NA	0.994	0.414
rs6665499	chr1	150188606	C/T	0.0561	0.0112	5.57e-07	1	0.586	1	0.585
rs12693815	chr2	198168403	C/T	0.0587	0.0117	5.57e-07	NA	NA	0.999	0.663
rs4850786	chr2	198178608	C/T	-0.0588	0.0118	5.58e-07	NA	NA	0.995	0.337
rs4850428	chr2	198169772	A/G	0.0587	0.0117	5.6e-07	NA	NA	0.999	0.663
rs7568250	chr2	198409611	A/G	-0.0601	0.012	5.62e-07	NA	NA	0.973	0.323
rs6713113	chr2	198401483	A/G	0.0598	0.012	5.69e-07	NA	NA	0.991	0.684
rs4264032	chr1	150172214	G/T	-0.0562	0.0113	5.71e-07	NA	NA	0.992	0.414
rs17503085	chr5	152586096	G/T	0.0568	0.0114	5.72e-07	NA	NA	0.983	0.585
rs34139878	chr2	198489253	C/T	0.0608	0.0122	5.73e-07	NA	NA	0.958	0.682
rs4418873	chr12	38625473	A/C	-0.0558	0.0112	5.74e-07	NA	NA	0.991	0.533
rs7592748	chr2	198170688	A/G	0.0586	0.0117	5.76e-07	NA	NA	0.999	0.663
rs12618612	chr2	198171058	G/T	-0.0586	0.0117	5.76e-07	NA	NA	0.999	0.337
rs13404366	chr2	198522632	A/G	0.0606	0.0121	5.76e-07	NA	NA	0.972	0.686
rs56376647	chr5	152599592	C/G	0.0576	0.0115	5.77e-07	NA	NA	0.967	0.6
rs4850787	chr2	198181750	A/G	0.059	0.0118	5.77e-07	NA	NA	0.99	0.665
rs975808	chr3	77290845	A/G	0.0627	0.0125	5.79e-07	1	0.263	0.999	0.264
rs4850807	chr2	198575975	A/G	0.0595	0.0119	5.83e-07	NA	NA	0.998	0.681
rs2197308	chr12	38281261	A/G	-0.0701	0.014	5.85e-07	NA	NA	0.627	0.509
rs7522034	chr1	150199123	G/T	-0.056	0.0112	5.87e-07	0.995	0.416	0.998	0.415
rs7982885	chr13	77580732	C/T	0.128	0.0257	5.87e-07	0.995	0.951	0.987	0.951
rs57602436	chr2	198414439	A/G	-0.0596	0.0119	5.91e-07	NA	NA	0.996	0.316
rs1117803	chr12	38281007	C/G	-0.0701	0.014	5.92e-07	NA	NA	0.626	0.509
rs35789697	chr2	144248718	A/G	0.0595	0.0119	5.98e-07	NA	NA	0.936	0.642
rs12616329	chr2	198148629	C/T	0.0563	0.0113	5.99e-07	NA	NA	0.998	0.413
rs11169482	chr12	39164327	A/T	-0.0558	0.0112	6.01e-07	NA	NA	0.995	0.433
rs2120464	chr12	38280289	A/C	0.0707	0.0142	6.02e-07	NA	NA	0.615	0.495
rs1601746	chr12	38626195	G/T	-0.0555	0.0111	6.06e-07	0.996	0.535	1	0.534
rs12619296	chr2	198148767	A/G	-0.0562	0.0113	6.07e-07	1	0.586	1	0.587
rs1906262	chr12	38653605	A/G	0.0555	0.0111	6.08e-07	0.928	0.486	0.997	0.472
rs3980095	chr2	198196424	A/T	-0.0608	0.0122	6.14e-07	NA	NA	0.957	0.314
rs7601800	chr2	198395099	C/T	-0.0595	0.0119	6.17e-07	NA	NA	0.998	0.315
rs12816835	chr12	38533304	C/T	-0.0569	0.0114	6.21e-07	NA	NA	0.941	0.515
rs1563340	chr2	198414713	A/T	0.0597	0.012	6.28e-07	NA	NA	0.986	0.681
rs10785494	chr12	38532431	C/G	-0.057	0.0114	6.29e-07	NA	NA	0.936	0.513
rs12970564	chr18	31588722	A/G	-0.0733	0.0147	6.3e-07	NA	NA	0.996	0.173
rs7307147	chr12	38277085	A/G	0.0714	0.0143	6.32e-07	NA	NA	0.601	0.49
rs7592511	chr2	198177974	A/G	-0.0571	0.0115	6.33e-07	NA	NA	0.994	0.376
rs1401096	chr2	198823828	A/G	0.0598	0.012	6.35e-07	0.961	0.682	0.997	0.688
rs2653758	chr12	38946233	A/C	0.0557	0.0112	6.35e-07	NA	NA	0.982	0.499
rs11888775	chr2	239424876	A/G	-0.076	0.0153	6.37e-07	1	0.156	0.999	0.156
rs10880753	chr12	38628147	A/C	0.0561	0.0113	6.39e-07	NA	NA	0.971	0.488
rs10153881	chr2	198171098	C/T	0.0584	0.0117	6.39e-07	NA	NA	0.999	0.663
rs10785552	chr12	38625794	C/T	0.0554	0.0111	6.4e-07	NA	NA	0.997	0.466
rs7315271	chr12	39164731	A/G	-0.0556	0.0112	6.42e-07	0.996	0.432	0.996	0.432
rs17518186	chr12	38883665	C/T	0.0558	0.0112	6.48e-07	NA	NA	0.987	0.545
rs11927597	chr3	77293137	C/T	-0.0625	0.0125	6.49e-07	NA	NA	0.997	0.736
rs2218397	chr12	38278307	C/T	-0.0748	0.015	6.49e-07	NA	NA	0.547	0.494
rs12227938	chr12	38633860	A/T	-0.0751	0.0151	6.51e-07	NA	NA	0.588	0.359
rs35730302	chr2	198818626	A/T	-0.0598	0.012	6.53e-07	NA	NA	0.993	0.312
rs11205341	chr1	150183060	A/G	0.0557	0.0112	6.53e-07	0.998	0.586	1	0.586
rs4408187	chr1	150181086	C/T	0.0557	0.0112	6.54e-07	NA	NA	0.999	0.586
rs58224025	chr2	198821988	A/G	-0.0597	0.012	6.56e-07	NA	NA	0.997	0.311
rs3792159	chr2	198403697	C/T	0.0594	0.0119	6.6e-07	1	0.685	0.999	0.686
rs6710301	chr2	239441308	A/C	0.0822	0.0166	6.62e-07	NA	NA	0.977	0.868
rs4799735	chr18	31551399	A/T	-0.0728	0.0147	6.65e-07	NA	NA	0.979	0.179
rs10788872	chr1	150211737	A/G	-0.0579	0.0116	6.66e-07	NA	NA	0.935	0.402
rs11182896	chr12	38629461	G/T	0.0583	0.0117	6.67e-07	NA	NA	0.897	0.506
rs13421468	chr2	198474908	C/T	0.0599	0.0121	6.68e-07	NA	NA	0.975	0.682
rs3792160	chr2	198403519	A/G	-0.0594	0.012	6.74e-07	NA	NA	0.997	0.314
rs3121000	chr1	150166486	A/G	-0.0582	0.0117	6.82e-07	NA	NA	0.927	0.393
rs13418032	chr2	198413692	C/G	-0.0594	0.012	6.83e-07	NA	NA	0.991	0.316
rs34565156	chr12	39028239	A/G	0.0564	0.0114	6.83e-07	NA	NA	0.963	0.545
rs12693829	chr2	198885425	G/T	0.0602	0.0121	6.86e-07	NA	NA	0.987	0.692
rs7779115	chr7	24086346	C/T	0.0613	0.0123	6.86e-07	NA	NA	0.997	0.717
rs6434933	chr2	198426960	A/G	-0.0593	0.0119	6.87e-07	NA	NA	0.996	0.316
rs10251145	chr7	24085641	A/G	-0.0612	0.0123	6.89e-07	NA	NA	0.997	0.283
rs1481756	chr8	31967245	A/G	0.057	0.0115	6.9e-07	0.998	0.626	0.998	0.626
rs3121001	chr1	150168990	A/T	-0.0564	0.0114	6.9e-07	NA	NA	0.977	0.41
rs1896857	chr2	198164530	A/G	-0.0583	0.0117	6.92e-07	NA	NA	0.995	0.338
rs11504385	chr12	38285085	A/G	0.0722	0.0146	6.95e-07	NA	NA	0.582	0.509
rs1875609	chr12	39018259	C/T	-0.0562	0.0113	6.96e-07	NA	NA	0.969	0.458
rs787994	chr2	198223121	C/T	-0.0589	0.0119	6.98e-07	1	0.319	1	0.319
rs68022726	chr2	198431214	A/G	0.0592	0.0119	6.99e-07	NA	NA	0.996	0.684
rs7422899	chr2	198163527	C/G	0.0589	0.0119	7e-07	NA	NA	0.98	0.667
rs1469171	chr7	24081463	A/G	0.0612	0.0123	7e-07	0.999	0.717	0.997	0.716
rs11646689	chr16	52705297	A/G	-0.0561	0.0113	7.04e-07	NA	NA	0.993	0.404
rs6465873	chr7	102441180	G/T	0.0675	0.0136	7.04e-07	NA	NA	0.762	0.318
rs11168819	chr12	39011082	A/C	0.0558	0.0112	7.05e-07	NA	NA	0.983	0.544
rs1843910	chr12	38677408	C/T	0.0562	0.0113	7.05e-07	NA	NA	0.962	0.512
rs67580728	chr2	198431258	C/T	0.0592	0.0119	7.07e-07	NA	NA	0.996	0.684
rs11182930	chr12	38633693	A/T	-0.0569	0.0115	7.09e-07	NA	NA	0.938	0.481
rs12818797	chr12	39019409	A/G	-0.0558	0.0113	7.1e-07	NA	NA	0.982	0.455
rs11182893	chr12	38627715	C/G	-0.0559	0.0113	7.18e-07	NA	NA	0.97	0.511
rs61931899	chr12	38892422	A/G	-0.0558	0.0113	7.18e-07	NA	NA	0.982	0.454
rs10234716	chr7	24081855	A/G	-0.0612	0.0123	7.19e-07	NA	NA	0.993	0.285
rs4363678	chr12	38624514	A/G	-0.0555	0.0112	7.19e-07	NA	NA	0.984	0.534
rs272692	chr7	24088279	C/T	0.0613	0.0124	7.19e-07	NA	NA	0.994	0.718
rs6714697	chr2	198484486	C/T	0.0602	0.0122	7.19e-07	NA	NA	0.956	0.68
rs4799734	chr18	31551319	C/T	0.0716	0.0145	7.2e-07	NA	NA	0.995	0.818
rs55642934	chr2	198491110	C/T	0.0602	0.0122	7.21e-07	NA	NA	0.968	0.688
rs700651	chr2	198631714	A/G	-0.059	0.0119	7.21e-07	0.932	0.329	1	0.319
rs6715070	chr2	198898265	A/G	-0.0599	0.0121	7.21e-07	1	0.306	0.998	0.305
rs7582536	chr2	198436103	A/G	0.0592	0.0119	7.22e-07	NA	NA	0.996	0.684
rs12617117	chr2	198155170	A/T	0.0582	0.0118	7.25e-07	NA	NA	0.992	0.662
rs2195508	chr2	198168843	A/G	0.0572	0.0115	7.27e-07	NA	NA	0.983	0.626
rs35815170	chr18	31623853	A/T	-0.0717	0.0145	7.28e-07	NA	NA	0.988	0.183
rs13409451	chr2	144257639	A/G	-0.0574	0.0116	7.29e-07	NA	NA	0.976	0.372
rs62172117	chr2	144168667	A/G	0.0579	0.0117	7.31e-07	NA	NA	0.986	0.651
rs11504387	chr12	38286535	A/G	0.0712	0.0144	7.32e-07	NA	NA	0.597	0.505
rs1037418	chr18	31557518	C/T	0.0716	0.0145	7.34e-07	NA	NA	0.998	0.818
rs2200605	chr12	38624088	A/G	-0.0557	0.0112	7.35e-07	NA	NA	0.977	0.534
rs1843903	chr12	38627524	C/T	0.0562	0.0114	7.36e-07	NA	NA	0.967	0.442
rs10880751	chr12	38627485	A/G	-0.0558	0.0113	7.39e-07	NA	NA	0.972	0.51
rs2200604	chr12	38624030	C/T	0.0558	0.0113	7.4e-07	NA	NA	0.972	0.467
rs6682434	chr1	150193371	C/T	0.0555	0.0112	7.42e-07	NA	NA	0.998	0.586
rs13033821	chr2	198173536	G/T	0.0581	0.0117	7.46e-07	0.998	0.664	0.999	0.664
rs4295623	chr8	11522784	C/T	0.0563	0.0114	7.48e-07	NA	NA	0.947	0.53
rs73050839	chr2	198231218	G/T	-0.0563	0.0114	7.49e-07	NA	NA	0.97	0.555
rs10184395	chr2	198894285	A/G	-0.0597	0.0121	7.5e-07	NA	NA	0.999	0.306
rs12308746	chr12	38287424	A/C	-0.0711	0.0144	7.5e-07	NA	NA	0.597	0.494
rs3897891	chr16	52706305	A/G	0.0558	0.0113	7.5e-07	NA	NA	0.996	0.595
rs6582502	chr12	38543352	C/T	-0.0571	0.0115	7.53e-07	NA	NA	0.92	0.509
rs9573976	chr13	77582519	C/T	-0.127	0.0257	7.56e-07	NA	NA	0.985	0.0496
rs2045245	chr2	198485341	A/C	0.0595	0.012	7.57e-07	NA	NA	0.989	0.688
rs61937729	chr12	39025682	A/G	0.062	0.0125	7.59e-07	NA	NA	0.917	0.694
rs7966266	chr12	38626138	A/G	0.055	0.0111	7.59e-07	0.972	0.471	0.998	0.486
rs12296822	chr12	38625829	A/T	-0.055	0.0111	7.64e-07	NA	NA	0.997	0.514
rs1464211	chr2	198798630	A/G	-0.0603	0.0122	7.69e-07	NA	NA	0.977	0.305
rs11182952	chr12	38636278	A/C	0.0575	0.0116	7.69e-07	NA	NA	0.916	0.533
rs7977357	chr12	38626008	C/G	-0.0551	0.0112	7.72e-07	NA	NA	0.992	0.513
rs12925747	chr16	52714141	A/G	-0.0557	0.0113	7.73e-07	NA	NA	1	0.406
rs28380327	chr2	144232491	A/T	-0.0598	0.0121	7.74e-07	NA	NA	0.92	0.349
rs10207232	chr2	198893813	A/G	0.0597	0.0121	7.74e-07	NA	NA	1	0.694
rs12921276	chr16	52713948	A/C	0.0556	0.0113	7.78e-07	NA	NA	1	0.594
rs1455653	chr2	198478320	A/G	-0.0592	0.012	7.84e-07	1	0.311	0.999	0.311
rs11806344	chr1	77756532	G/T	0.0547	0.0111	7.88e-07	1	0.486	1	0.486
rs11889825	chr2	239417445	A/G	0.0717	0.0145	7.89e-07	0.998	0.83	NA	NA
rs6582539	chr12	38630097	C/T	-0.0568	0.0115	7.9e-07	NA	NA	0.933	0.498
rs12925285	chr16	52707665	A/G	0.0557	0.0113	7.91e-07	NA	NA	0.997	0.595
rs919433	chr2	198166565	A/G	0.058	0.0117	7.92e-07	NA	NA	0.988	0.657
rs10880645	chr12	38556172	A/G	0.0575	0.0117	7.94e-07	NA	NA	0.901	0.492
rs12821226	chr12	38546406	C/T	-0.0567	0.0115	7.95e-07	NA	NA	0.929	0.511
rs12925892	chr16	52714048	A/T	0.0556	0.0113	7.96e-07	NA	NA	1	0.594
rs4882276	chr12	38611994	C/T	-0.0596	0.0121	8.01e-07	NA	NA	0.836	0.539
rs6719729	chr2	198480072	A/G	-0.059	0.012	8.01e-07	1	0.313	1	0.313
rs7592556	chr2	198891021	A/G	-0.0596	0.0121	8.06e-07	NA	NA	0.999	0.306
rs4238752	chr16	52702378	C/G	0.0559	0.0113	8.09e-07	NA	NA	0.984	0.593
rs8087475	chr18	31568499	A/G	-0.0712	0.0145	8.09e-07	1	0.182	1	0.182
rs1978889	chr2	198889366	A/G	-0.0595	0.0121	8.15e-07	NA	NA	0.999	0.306
rs4784241	chr16	52715409	A/G	-0.0555	0.0113	8.17e-07	0.97	0.406	1	0.406
rs10931779	chr2	198166825	C/T	0.0564	0.0114	8.18e-07	0.997	0.623	0.997	0.624
rs11182842	chr12	38621665	A/G	0.0569	0.0115	8.22e-07	NA	NA	0.926	0.454
rs7963994	chr12	38555535	A/G	0.057	0.0116	8.26e-07	NA	NA	0.914	0.488
rs787999	chr2	198215056	A/C	0.0585	0.0119	8.28e-07	NA	NA	0.987	0.672
rs976180	chr2	198880443	A/G	0.0602	0.0122	8.29e-07	NA	NA	0.961	0.685
rs11689393	chr2	198887725	C/T	-0.0597	0.0121	8.29e-07	NA	NA	0.994	0.304
rs12819691	chr12	38289303	A/C	-0.0715	0.0145	8.3e-07	NA	NA	0.586	0.491
rs12819731	chr12	38289366	A/C	-0.0717	0.0146	8.31e-07	NA	NA	0.582	0.489
rs28479727	chr8	31976660	C/T	-0.0574	0.0117	8.33e-07	NA	NA	0.982	0.362
rs2215040	chr7	102496594	G/T	0.0637	0.0129	8.34e-07	1	0.249	0.986	0.249
rs7967598	chr12	38540760	C/T	-0.0566	0.0115	8.35e-07	NA	NA	0.927	0.511
rs11706029	chr3	77261889	A/C	0.0618	0.0125	8.4e-07	NA	NA	0.973	0.274
rs11525639	chr12	38903788	C/T	-0.0557	0.0113	8.4e-07	NA	NA	0.973	0.455
rs1843911	chr12	38676585	C/T	-0.0554	0.0113	8.44e-07	NA	NA	0.976	0.472
rs2387921	chr12	38624767	C/T	0.0553	0.0112	8.44e-07	NA	NA	0.979	0.488
rs11503797	chr12	38289759	A/G	0.0724	0.0147	8.45e-07	NA	NA	0.571	0.516
rs11503796	chr12	38289739	A/G	0.0724	0.0147	8.46e-07	NA	NA	0.571	0.516
rs13359871	chr5	152513495	C/T	-0.0564	0.0115	8.51e-07	NA	NA	0.965	0.413
rs12231544	chr12	38901956	C/T	-0.0556	0.0113	8.52e-07	NA	NA	0.974	0.455
rs827751	chr6	153129615	A/G	-0.0616	0.0125	8.56e-07	NA	NA	0.908	0.681
rs75909202	chr2	198380635	C/T	0.0618	0.0126	8.62e-07	NA	NA	0.816	0.401
rs12424222	chr12	38548273	C/T	-0.0564	0.0115	8.62e-07	NA	NA	0.93	0.51
rs1518363	chr2	198810131	C/T	0.0591	0.012	8.64e-07	NA	NA	0.996	0.688
rs4352042	chr16	52712143	A/G	-0.0559	0.0114	8.66e-07	NA	NA	0.986	0.402
rs72639483	chr18	31640694	A/G	-0.0654	0.0133	8.68e-07	NA	NA	0.97	0.233
rs1422563	chr5	152520251	A/C	-0.0561	0.0114	8.68e-07	NA	NA	0.978	0.41
rs36097643	chr12	38290498	C/T	-0.0729	0.0148	8.7e-07	NA	NA	0.561	0.485
rs1494185	chr7	24087655	A/G	0.0612	0.0124	8.7e-07	NA	NA	0.973	0.714
rs1494186	chr7	24087668	A/T	-0.0612	0.0124	8.71e-07	NA	NA	0.973	0.286
rs1518365	chr2	198809410	C/T	-0.0591	0.012	8.8e-07	NA	NA	0.996	0.312
rs10506126	chr12	39123244	A/G	0.0548	0.0112	8.89e-07	1	0.54	1	0.541
rs7313852	chr12	38908389	A/G	0.0571	0.0116	8.95e-07	NA	NA	0.926	0.56
rs2387844	chr12	38623304	C/T	0.0554	0.0113	8.96e-07	NA	NA	0.966	0.488
rs6748683	chr2	198878008	A/T	-0.0595	0.0121	8.96e-07	NA	NA	0.993	0.305
rs62277902	chr2	198879443	A/T	0.0595	0.0121	8.97e-07	NA	NA	0.994	0.694
rs9349752	chr6	54962103	C/T	-0.0634	0.0129	8.97e-07	1	0.751	0.98	0.754
rs4403871	chr12	38292193	A/G	0.0709	0.0144	9e-07	NA	NA	0.592	0.507
rs11162309	chr1	77758357	C/T	0.0545	0.0111	9e-07	NA	NA	0.996	0.487
rs4882348	chr12	38669503	C/T	0.0555	0.0113	9.03e-07	NA	NA	0.965	0.478
rs12425531	chr12	38550387	A/G	-0.0575	0.0117	9.05e-07	NA	NA	0.893	0.5
rs114548131	chr6	54992796	A/G	0.082	0.0167	9.06e-07	NA	NA	0.805	0.162
rs1976772	chr2	198868201	G/T	0.0595	0.0121	9.13e-07	NA	NA	0.991	0.695
rs79325097	chr13	77587240	C/T	-0.125	0.0255	9.15e-07	NA	NA	0.988	0.0502
rs6434934	chr2	198437386	C/G	0.0588	0.012	9.16e-07	NA	NA	0.993	0.686
rs4850425	chr2	198152786	C/T	0.0561	0.0114	9.18e-07	NA	NA	0.984	0.399
rs62401273	chr5	152584675	A/G	-0.0602	0.0123	9.18e-07	NA	NA	0.876	0.37
rs4299150	chr16	52701867	A/G	0.0558	0.0114	9.25e-07	NA	NA	0.983	0.598
rs61931902	chr12	38906386	C/T	-0.0555	0.0113	9.26e-07	NA	NA	0.972	0.455
rs11887138	chr2	198805838	A/T	-0.059	0.012	9.28e-07	NA	NA	0.996	0.312
rs10785562	chr12	38637419	A/C	-0.0556	0.0113	9.29e-07	NA	NA	0.962	0.476
rs1813106	chr2	198880589	A/G	0.0594	0.0121	9.33e-07	NA	NA	0.995	0.694
rs2342557	chr2	198889061	A/G	0.0594	0.0121	9.35e-07	NA	NA	0.989	0.692
rs112572902	chr2	198175179	C/G	0.0572	0.0117	9.37e-07	NA	NA	0.965	0.628
rs2387845	chr12	38623649	C/T	0.0562	0.0115	9.39e-07	NA	NA	0.936	0.493
rs1983359	chr2	198805098	C/T	0.0589	0.012	9.4e-07	NA	NA	0.996	0.688
rs8189537	chr12	38288214	A/G	0.0691	0.0141	9.53e-07	NA	NA	0.62	0.496
rs59039294	chr2	239470654	A/G	0.0873	0.0178	9.54e-07	NA	NA	0.925	0.882
rs12524517	chr6	54926963	A/G	-0.0641	0.0131	9.54e-07	NA	NA	0.958	0.755
rs12831496	chr12	38552604	A/G	0.0562	0.0115	9.62e-07	NA	NA	0.93	0.489
rs2124317	chr2	198477606	A/G	-0.0586	0.012	9.75e-07	NA	NA	1	0.312
rs1607375	chr2	198800387	C/T	0.0588	0.012	9.85e-07	NA	NA	0.996	0.688
rs4369854	chr2	198800630	C/T	-0.0588	0.012	9.88e-07	NA	NA	0.996	0.312
rs76391359	chr13	77582708	C/G	-0.124	0.0254	9.9e-07	NA	NA	0.992	0.0504
rs1403521	chr12	39232007	A/G	0.0543	0.0111	9.9e-07	0.529	0.493	1	0.494
rs1401092	chr2	198792320	A/C	0.0588	0.012	9.94e-07	NA	NA	0.994	0.688
rs10954829	chr8	31988910	G/T	-0.0567	0.0116	9.97e-07	NA	NA	0.979	0.374
rs2195507	chr2	198172336	C/T	0.0558	0.0114	9.98e-07	NA	NA	0.988	0.401
rs6719483	chr2	198472886	A/G	0.0585	0.012	1.01e-06	NA	NA	0.999	0.688
rs6706937	chr2	198768718	G/T	-0.0599	0.0123	1.01e-06	NA	NA	0.929	0.33
rs4568581	chr8	11526349	C/T	-0.0547	0.0112	1.01e-06	NA	NA	0.983	0.457
rs8002862	chr13	77584428	C/T	0.124	0.0254	1.01e-06	NA	NA	0.992	0.95
rs11168750	chr12	38992710	A/C	0.0568	0.0116	1.01e-06	NA	NA	0.936	0.578
rs6715105	chr2	198445601	C/T	-0.0587	0.012	1.01e-06	NA	NA	0.985	0.316
rs12431286	chr13	77585432	C/T	0.124	0.0254	1.01e-06	NA	NA	0.992	0.95
rs75065210	chr13	77588491	A/G	-0.124	0.0254	1.01e-06	NA	NA	0.992	0.0504
rs76924563	chr13	77587949	A/G	0.124	0.0254	1.02e-06	NA	NA	0.992	0.95
rs9573977	chr13	77586425	C/T	-0.124	0.0254	1.02e-06	NA	NA	0.992	0.0504
rs12319414	chr12	38267440	C/T	0.0693	0.0142	1.02e-06	NA	NA	0.615	0.511
rs76803135	chr13	77588579	C/T	-0.124	0.0254	1.02e-06	NA	NA	0.992	0.0504
rs7840347	chr8	10072350	A/G	-0.0549	0.0112	1.02e-06	1	0.44	0.992	0.438
rs1366836	chr2	198172148	G/T	0.0567	0.0116	1.02e-06	NA	NA	0.981	0.632
rs7557203	chr2	198795650	A/G	0.0587	0.012	1.03e-06	NA	NA	0.996	0.688
rs12185438	chr18	31671602	A/G	0.0542	0.0111	1.03e-06	0.989	0.54	1	0.54
rs788004	chr2	198219032	C/T	0.0582	0.0119	1.03e-06	NA	NA	0.985	0.676
rs4784239	chr16	52715169	A/G	-0.0552	0.0113	1.05e-06	NA	NA	0.991	0.406
rs1401091	chr2	198790423	G/T	0.0594	0.0122	1.05e-06	NA	NA	0.976	0.692
rs2061146	chr2	198399963	A/G	0.0608	0.0125	1.05e-06	0.992	0.685	NA	NA
rs7738215	chr6	55041811	C/T	0.0548	0.0112	1.05e-06	0.999	0.424	1	0.422
rs12230414	chr12	39015336	A/G	-0.0592	0.0121	1.05e-06	NA	NA	0.861	0.421
rs73098061	chr3	77242678	C/T	0.0663	0.0136	1.05e-06	NA	NA	0.908	0.241
rs34963631	chr12	38912260	A/T	0.0557	0.0114	1.06e-06	NA	NA	0.956	0.55
rs13428598	chr2	144250487	C/T	-0.0558	0.0114	1.06e-06	NA	NA	0.993	0.38
rs700667	chr2	198677508	C/T	-0.0585	0.012	1.06e-06	1	0.312	1	0.312
rs73098062	chr3	77242679	A/G	0.0663	0.0136	1.06e-06	NA	NA	0.908	0.24
rs805497	chr2	198222548	A/T	0.0582	0.0119	1.06e-06	NA	NA	0.984	0.677
rs771005	chr2	198675948	C/T	0.0585	0.012	1.07e-06	NA	NA	1	0.688
rs11181007	chr12	38266700	C/T	-0.0693	0.0142	1.07e-06	NA	NA	0.612	0.49
rs1973296	chr12	38630229	G/T	0.0594	0.0122	1.07e-06	NA	NA	0.834	0.478
rs10172961	chr2	198446859	C/T	-0.0584	0.012	1.07e-06	NA	NA	0.994	0.314
rs700664	chr2	198671145	C/T	0.0585	0.012	1.07e-06	NA	NA	0.998	0.688
rs12814528	chr12	38296111	A/G	0.0707	0.0145	1.07e-06	NA	NA	0.586	0.511
rs11168741	chr12	38989120	C/T	-0.0545	0.0112	1.07e-06	NA	NA	0.997	0.457
rs6723768	chr2	198474218	A/G	0.0588	0.0121	1.07e-06	NA	NA	0.988	0.691
rs7980358	chr12	38640396	C/G	0.0553	0.0113	1.07e-06	NA	NA	0.962	0.527
rs12056821	chr8	31966653	G/T	0.061	0.0125	1.07e-06	0.998	0.728	0.998	0.731
rs11503799	chr12	38294578	A/G	0.071	0.0146	1.08e-06	NA	NA	0.581	0.512
rs6582564	chr12	38671282	A/G	0.055	0.0113	1.08e-06	NA	NA	0.97	0.513
rs62172156	chr2	144243297	C/T	0.057	0.0117	1.08e-06	NA	NA	0.962	0.631
rs700666	chr2	198673544	A/G	-0.0584	0.012	1.08e-06	NA	NA	1	0.312
rs7980932	chr12	38921583	G/T	-0.0552	0.0113	1.09e-06	NA	NA	0.972	0.453
rs4850815	chr2	198786167	G/T	-0.0586	0.012	1.09e-06	NA	NA	0.994	0.313
rs11162310	chr1	77760500	C/G	0.0542	0.0111	1.09e-06	NA	NA	0.993	0.484
rs700662	chr2	198668751	C/T	-0.0585	0.012	1.09e-06	NA	NA	0.997	0.313
rs3803020	chr12	39233771	A/G	-0.0544	0.0112	1.09e-06	NA	NA	0.986	0.503
rs61930266	chr12	38922048	A/G	-0.055	0.0113	1.09e-06	NA	NA	0.976	0.454
rs7957185	chr12	38909710	A/G	0.0554	0.0114	1.09e-06	NA	NA	0.963	0.549
rs72984528	chr2	239469373	C/T	0.0866	0.0178	1.1e-06	NA	NA	0.95	0.885
rs4336901	chr1	77653877	C/T	0.0673	0.0138	1.1e-06	NA	NA	0.885	0.237
rs10929276	chr2	239468585	A/G	-0.0859	0.0177	1.1e-06	NA	NA	0.968	0.115
rs700656	chr2	198653667	C/T	-0.0585	0.012	1.1e-06	NA	NA	0.993	0.313
rs770657	chr2	198674184	A/C	-0.0584	0.012	1.1e-06	0.999	0.313	1	0.312
rs10929281	chr2	239468938	A/G	0.0865	0.0178	1.1e-06	NA	NA	0.95	0.885
rs13382619	chr2	239467636	A/G	0.0856	0.0176	1.11e-06	NA	NA	0.974	0.886
rs700658	chr2	198655007	A/T	0.0585	0.012	1.11e-06	NA	NA	0.994	0.687
rs35186318	chr12	38295822	C/T	-0.0702	0.0144	1.11e-06	NA	NA	0.593	0.49
rs13421922	chr2	239467430	C/T	0.0853	0.0175	1.11e-06	1	0.888	0.998	0.888
rs2320512	chr12	38266913	A/G	0.0692	0.0142	1.11e-06	NA	NA	0.612	0.507
rs13430702	chr2	239467349	A/G	0.0853	0.0175	1.11e-06	NA	NA	0.998	0.888
rs6582538	chr12	38629997	A/C	-0.0559	0.0115	1.12e-06	NA	NA	0.935	0.5
rs72984530	chr2	239469431	C/T	-0.0866	0.0178	1.12e-06	NA	NA	0.948	0.115
rs72984524	chr2	239468692	G/T	-0.0864	0.0178	1.12e-06	NA	NA	0.952	0.115
rs1429418	chr2	198158151	C/G	0.0583	0.012	1.12e-06	NA	NA	0.967	0.669
rs11504369	chr12	38274566	C/T	-0.0692	0.0142	1.12e-06	NA	NA	0.611	0.504
rs8189535	chr12	38273195	A/T	-0.0699	0.0144	1.14e-06	NA	NA	0.599	0.496
rs687129	chr6	153131878	C/T	-0.058	0.0119	1.14e-06	NA	NA	0.973	0.663
rs272697	chr7	24094849	A/G	0.0607	0.0125	1.14e-06	NA	NA	0.983	0.72
rs11182979	chr12	38642562	A/C	0.0552	0.0113	1.14e-06	NA	NA	0.962	0.528
rs827749	chr6	153129663	C/T	-0.0594	0.0122	1.15e-06	NA	NA	0.943	0.674
rs4500723	chr16	52702013	C/T	-0.0556	0.0114	1.15e-06	NA	NA	0.974	0.4
rs6990061	chr8	31987537	A/G	0.0562	0.0116	1.15e-06	NA	NA	0.984	0.627
rs9573982	chr13	77591227	C/T	0.123	0.0254	1.15e-06	NA	NA	0.99	0.949
rs770659	chr2	198669754	C/G	-0.0587	0.0121	1.16e-06	NA	NA	0.988	0.31
rs10785586	chr12	38676197	A/G	0.0544	0.0112	1.16e-06	0.998	0.531	0.988	0.533
rs2602944	chr1	77751903	A/T	-0.0544	0.0112	1.16e-06	NA	NA	0.99	0.55
rs56344858	chr12	39180935	A/G	-0.0566	0.0117	1.17e-06	NA	NA	0.939	0.407
rs12310956	chr12	33970682	A/G	-0.0573	0.0118	1.17e-06	NA	NA	0.948	0.372
rs4558224	chr12	38670519	G/T	-0.0553	0.0114	1.17e-06	NA	NA	0.959	0.46
rs9635010	chr13	77576383	C/G	0.122	0.0253	1.17e-06	NA	NA	0.99	0.949
rs13411968	chr2	198467141	C/T	0.0581	0.012	1.18e-06	NA	NA	0.998	0.687
rs10785585	chr12	38669395	C/G	0.0545	0.0112	1.18e-06	NA	NA	0.984	0.532
rs13414170	chr2	198450030	A/T	0.0582	0.012	1.19e-06	NA	NA	0.994	0.687
rs2013804	chr12	38631079	C/T	-0.0555	0.0114	1.2e-06	0.951	0.498	0.944	0.495
rs10186447	chr2	239467168	C/T	-0.0849	0.0175	1.2e-06	NA	NA	0.985	0.114
rs3900594	chr12	38272429	C/T	-0.0686	0.0141	1.2e-06	NA	NA	0.618	0.499
rs13279784	chr8	31959739	A/G	0.0612	0.0126	1.21e-06	NA	NA	0.984	0.731
rs10954828	chr8	31965156	C/T	-0.0607	0.0125	1.21e-06	NA	NA	0.997	0.269
rs12619300	chr2	198786490	A/C	-0.0591	0.0122	1.22e-06	NA	NA	0.975	0.308
rs13413953	chr2	144237036	G/T	0.0581	0.012	1.23e-06	NA	NA	0.931	0.645
rs4376971	chr12	38670440	C/T	0.0569	0.0117	1.23e-06	NA	NA	0.904	0.553
rs56411186	chr2	239466753	A/C	-0.0849	0.0175	1.23e-06	NA	NA	0.983	0.114
rs11169006	chr12	39052220	A/G	0.0548	0.0113	1.24e-06	NA	NA	0.975	0.549
rs9573983	chr13	77594515	A/G	-0.123	0.0254	1.24e-06	0.934	0.0496	0.989	0.0506
rs10875954	chr12	39051965	A/G	-0.0548	0.0113	1.24e-06	NA	NA	0.974	0.451
rs1352121	chr12	39130696	A/G	-0.0542	0.0112	1.24e-06	NA	NA	0.991	0.476
rs11180986	chr12	38264486	A/G	0.0668	0.0138	1.24e-06	NA	NA	0.651	0.502
rs12313652	chr12	38665412	A/G	0.0543	0.0112	1.24e-06	NA	NA	0.987	0.532
rs4662334	chr2	144241887	A/G	-0.0573	0.0118	1.24e-06	NA	NA	0.948	0.362
rs9573978	chr13	77589256	A/G	-0.122	0.0253	1.24e-06	NA	NA	0.993	0.051
rs4768388	chr12	39223924	A/G	0.0539	0.0111	1.25e-06	NA	NA	0.994	0.493
rs35817541	chr12	38975001	C/T	0.0544	0.0112	1.25e-06	NA	NA	0.985	0.544
rs10875953	chr12	39050536	C/G	0.0552	0.0114	1.25e-06	NA	NA	0.958	0.545
rs9288280	chr2	198744324	A/G	0.0582	0.012	1.25e-06	NA	NA	0.996	0.687
rs7993245	chr13	77594925	G/T	0.123	0.0254	1.26e-06	NA	NA	0.989	0.949
rs9565310	chr13	77596182	G/T	0.123	0.0254	1.27e-06	NA	NA	0.989	0.949
rs11534879	chr12	38968165	A/G	-0.0544	0.0112	1.27e-06	NA	NA	0.984	0.456
rs11181053	chr12	38271364	C/T	0.0686	0.0142	1.27e-06	NA	NA	0.616	0.494
rs10048736	chr2	144239303	A/G	0.0565	0.0117	1.28e-06	NA	NA	0.968	0.635
rs10880642	chr12	38554152	A/G	-0.0555	0.0115	1.28e-06	NA	NA	0.933	0.532
rs7303395	chr12	38664124	C/T	-0.0547	0.0113	1.28e-06	NA	NA	0.971	0.464
rs12077615	chr1	77757358	C/T	-0.0542	0.0112	1.29e-06	NA	NA	0.999	0.565
rs11183150	chr12	38674698	A/G	-0.0545	0.0113	1.29e-06	NA	NA	0.975	0.47
rs1429419	chr2	198154547	A/G	0.0555	0.0115	1.29e-06	NA	NA	0.975	0.404
rs6582561	chr12	38666821	A/G	0.0542	0.0112	1.29e-06	0.998	0.531	0.989	0.533
rs9635011	chr13	77597029	A/T	-0.123	0.0254	1.3e-06	NA	NA	0.989	0.0507
rs5007118	chr2	198909738	C/G	-0.0594	0.0123	1.31e-06	NA	NA	0.99	0.294
rs12831609	chr12	39051576	A/C	0.055	0.0114	1.31e-06	NA	NA	0.964	0.551
rs11900232	chr2	198466273	C/T	-0.0578	0.012	1.31e-06	NA	NA	0.999	0.313
rs75413861	chr13	77597080	G/T	0.123	0.0254	1.31e-06	NA	NA	0.989	0.949
rs9706127	chr12	38669919	G/T	-0.0641	0.0132	1.31e-06	NA	NA	0.735	0.394
rs1843891	chr12	38617018	C/T	-0.056	0.0116	1.32e-06	NA	NA	0.914	0.535
rs4242863	chr12	38619339	A/G	0.0567	0.0117	1.32e-06	NA	NA	0.889	0.498
rs10782645	chr1	77754853	A/G	-0.0536	0.0111	1.32e-06	0.995	0.483	1	0.482
rs6738721	chr2	198182334	A/G	-0.0549	0.0114	1.32e-06	1	0.602	1	0.603
rs1865586	chr2	198758868	A/G	0.0583	0.0121	1.33e-06	NA	NA	0.984	0.685
rs7304568	chr12	38632408	A/G	0.0551	0.0114	1.33e-06	NA	NA	0.952	0.508
rs9573984	chr13	77598252	A/T	0.122	0.0254	1.33e-06	NA	NA	0.988	0.949
rs11899188	chr2	198740121	C/T	0.0583	0.0121	1.33e-06	NA	NA	0.983	0.684
rs12120887	chr1	7784658	C/T	-0.0565	0.0117	1.34e-06	NA	NA	0.966	0.633
rs4240677	chr8	11527910	A/G	0.0538	0.0111	1.34e-06	1	0.545	0.993	0.543
rs61937754	chr12	39060543	C/T	0.0545	0.0113	1.34e-06	NA	NA	0.979	0.549
rs34311455	chr12	39060889	C/T	-0.0545	0.0113	1.35e-06	NA	NA	0.979	0.451
rs2574832	chr2	198704818	G/T	-0.0579	0.012	1.35e-06	NA	NA	1	0.313
rs10497812	chr2	198911245	A/G	-0.059	0.0122	1.35e-06	NA	NA	0.997	0.296
rs7980635	chr12	38668355	G/T	-0.0543	0.0112	1.36e-06	NA	NA	0.979	0.465
rs7977596	chr12	38649067	A/C	0.0543	0.0112	1.36e-06	NA	NA	0.979	0.529
rs2376407	chr2	198183465	A/G	-0.0549	0.0114	1.37e-06	NA	NA	0.999	0.603
rs6468082	chr8	31962508	C/G	-0.058	0.012	1.38e-06	NA	NA	0.994	0.31
rs17824247	chr2	144152539	C/T	0.055	0.0114	1.39e-06	NA	NA	0.975	0.59
rs61772141	chr1	7784688	C/T	-0.0565	0.0117	1.39e-06	NA	NA	0.966	0.633
rs1400280	chr12	39241240	A/G	-0.0538	0.0111	1.39e-06	NA	NA	0.991	0.505
rs1478898	chr8	11395079	A/G	0.0534	0.0111	1.4e-06	NA	NA	0.995	0.495
rs2087186	chr12	38660221	C/T	0.0543	0.0113	1.4e-06	NA	NA	0.978	0.53
rs1436131	chr2	198731230	G/T	-0.0579	0.012	1.4e-06	NA	NA	0.994	0.313
rs12811284	chr12	38658638	C/T	0.0543	0.0112	1.4e-06	NA	NA	0.979	0.529
rs11169807	chr12	39244161	C/T	-0.0545	0.0113	1.41e-06	NA	NA	0.967	0.499
rs10785573	chr12	38654166	A/G	0.0542	0.0112	1.42e-06	NA	NA	0.981	0.53
rs10506127	chr12	39126686	C/G	-0.0536	0.0111	1.43e-06	NA	NA	0.998	0.485
rs2387924	chr12	38662883	A/G	-0.0543	0.0113	1.43e-06	NA	NA	0.971	0.486
rs12424821	chr12	38649951	C/T	-0.0542	0.0112	1.43e-06	NA	NA	0.98	0.471
rs700688	chr2	198723833	A/G	-0.0578	0.012	1.43e-06	NA	NA	0.998	0.313
rs4850812	chr2	198743655	G/T	-0.0578	0.012	1.43e-06	NA	NA	0.997	0.312
rs10178946	chr2	198463090	G/T	0.0577	0.012	1.43e-06	0.999	0.686	0.997	0.687
rs700678	chr2	198705820	C/T	-0.0577	0.012	1.44e-06	NA	NA	1	0.313
rs10880738	chr12	38617762	C/T	-0.0556	0.0115	1.44e-06	NA	NA	0.916	0.513
rs1435570	chr2	198731371	C/T	-0.0578	0.012	1.45e-06	NA	NA	0.998	0.312
rs882954	chr2	198907444	A/G	0.0588	0.0122	1.46e-06	NA	NA	0.998	0.704
rs72984533	chr2	239470005	C/T	0.0893	0.0186	1.46e-06	NA	NA	0.905	0.89
rs35933007	chr12	38929341	A/G	0.0862	0.0179	1.46e-06	NA	NA	0.53	0.763
rs10954827	chr8	31952710	A/G	-0.0548	0.0114	1.47e-06	0.972	0.383	0.995	0.389
rs7316392	chr12	39064381	G/T	0.0545	0.0113	1.47e-06	NA	NA	0.974	0.551
rs700680	chr2	198707950	A/T	0.0577	0.012	1.47e-06	NA	NA	1	0.687
rs700675	chr2	198700216	A/G	-0.0577	0.012	1.48e-06	1	0.313	1	0.313
rs11169100	chr12	39077861	G/T	-0.0539	0.0112	1.49e-06	NA	NA	0.992	0.451
rs61929893	chr12	38653366	A/G	0.0543	0.0113	1.5e-06	NA	NA	0.974	0.531
rs734037	chr2	198749269	A/G	-0.0577	0.012	1.5e-06	NA	NA	0.997	0.312
rs770662	chr2	198729283	C/T	-0.0578	0.012	1.5e-06	NA	NA	0.991	0.314
rs13026569	chr2	198783330	C/G	-0.0578	0.012	1.5e-06	NA	NA	0.992	0.314
rs787998	chr2	198216092	C/T	-0.057	0.0119	1.51e-06	NA	NA	0.989	0.327
rs2914982	chr2	198202793	C/G	0.0548	0.0114	1.51e-06	NA	NA	0.997	0.394
rs700684	chr2	198713099	C/T	0.0578	0.012	1.51e-06	NA	NA	0.989	0.685
rs13395030	chr2	198750806	A/G	0.0577	0.012	1.52e-06	NA	NA	0.997	0.688
rs2248325	chr8	11396874	A/G	-0.0532	0.0111	1.52e-06	NA	NA	0.997	0.505
rs2060488	chr2	198751637	G/T	-0.0577	0.012	1.52e-06	NA	NA	0.997	0.312
rs700681	chr2	198711502	A/C	-0.0576	0.012	1.52e-06	NA	NA	1	0.313
rs1836234	chr2	198882873	G/T	-0.0583	0.0121	1.53e-06	NA	NA	0.989	0.308
rs700683	chr2	198712332	A/G	-0.0576	0.012	1.53e-06	NA	NA	0.999	0.312
rs700682	chr2	198712310	A/C	-0.0576	0.012	1.54e-06	NA	NA	1	0.313
rs4850441	chr2	198913413	A/G	-0.0581	0.0121	1.54e-06	NA	NA	0.997	0.306
rs12306511	chr12	38657676	A/G	-0.0542	0.0113	1.54e-06	NA	NA	0.973	0.468
rs892514	chr2	198905270	C/T	-0.0586	0.0122	1.55e-06	NA	NA	1	0.296
rs7420608	chr2	198915930	A/T	0.058	0.0121	1.56e-06	NA	NA	0.998	0.693
rs67735550	chr2	198229453	A/G	-0.0544	0.0113	1.56e-06	NA	NA	0.975	0.55
rs10931794	chr2	198776140	C/T	-0.0579	0.0121	1.56e-06	NA	NA	0.99	0.311
rs770661	chr2	198725444	A/G	0.0576	0.012	1.56e-06	NA	NA	0.997	0.687
rs700674	chr2	198693703	C/T	0.0575	0.012	1.57e-06	NA	NA	1	0.687
rs34246358	chr12	39179841	A/G	-0.0673	0.014	1.57e-06	NA	NA	0.719	0.32
rs62448712	chr7	24094903	C/T	-0.0598	0.0125	1.58e-06	NA	NA	0.972	0.285
rs35942385	chr2	144208523	G/T	-0.056	0.0117	1.58e-06	NA	NA	0.976	0.359
rs2164071	chr2	198915467	C/T	-0.058	0.0121	1.58e-06	NA	NA	0.998	0.305
rs10876008	chr12	39126750	C/T	0.0537	0.0112	1.58e-06	0.994	0.541	0.997	0.543
rs700673	chr2	198692929	A/G	0.0575	0.012	1.58e-06	NA	NA	1	0.687
rs9961739	chr18	31583072	C/T	-0.0727	0.0152	1.58e-06	NA	NA	0.997	0.162
rs4129033	chr12	38301897	A/T	-0.0701	0.0146	1.59e-06	NA	NA	0.576	0.481
rs700671	chr2	198690001	C/T	-0.0575	0.012	1.6e-06	1	0.313	1	0.313
rs700672	chr2	198691455	A/G	-0.0575	0.012	1.6e-06	NA	NA	1	0.313
rs700685	chr2	198715972	A/G	0.0575	0.012	1.6e-06	NA	NA	0.999	0.687
rs7604700	chr2	198718630	A/G	0.0575	0.012	1.61e-06	NA	NA	0.999	0.687
rs2196176	chr2	198904914	A/G	0.0585	0.0122	1.62e-06	0.998	0.704	1	0.704
rs1961558	chr2	198487278	C/T	0.0578	0.0121	1.62e-06	NA	NA	0.98	0.686
rs2342558	chr2	198920142	C/T	-0.0579	0.0121	1.62e-06	0.999	0.306	1	0.306
rs700687	chr2	198721560	A/T	0.0575	0.012	1.62e-06	NA	NA	0.999	0.688
rs700686	chr2	198721054	A/G	-0.0575	0.012	1.62e-06	NA	NA	0.999	0.312
rs1435569	chr2	198718667	C/G	-0.0575	0.012	1.63e-06	NA	NA	0.999	0.312
rs696817	chr2	198722225	A/G	0.0575	0.012	1.63e-06	NA	NA	0.999	0.688
rs11903129	chr2	198918591	A/T	0.0584	0.0122	1.63e-06	NA	NA	0.986	0.696
rs2248316	chr8	11397073	A/C	-0.0531	0.0111	1.63e-06	NA	NA	0.996	0.505
rs7301806	chr12	38596667	A/G	-0.0659	0.0137	1.63e-06	NA	NA	0.645	0.527
rs771009	chr2	198691082	A/G	0.0574	0.012	1.63e-06	NA	NA	1	0.687
rs700692	chr2	198728500	C/T	-0.0575	0.012	1.64e-06	NA	NA	0.998	0.312
rs4850813	chr2	198775982	C/T	-0.0575	0.012	1.65e-06	NA	NA	0.996	0.313
rs10880644	chr12	38554959	A/G	-0.0545	0.0114	1.65e-06	0.998	0.536	0.949	0.53
rs55775495	chr2	198245965	C/T	0.0575	0.012	1.65e-06	NA	NA	0.955	0.663
rs700690	chr2	198727626	A/G	0.0575	0.012	1.66e-06	NA	NA	0.998	0.688
rs2387923	chr12	38662677	A/G	0.0536	0.0112	1.66e-06	NA	NA	0.987	0.51
rs72984535	chr2	239470022	C/T	0.0889	0.0186	1.66e-06	NA	NA	0.896	0.889
rs2190422	chr7	103066776	C/G	-0.0617	0.0129	1.66e-06	0.999	0.753	0.998	0.753
rs476886	chr6	153131326	A/G	-0.0632	0.0132	1.67e-06	0.983	0.746	0.917	0.741
rs9948399	chr18	31582876	A/T	0.0727	0.0152	1.67e-06	NA	NA	0.993	0.838
rs6704902	chr2	239417161	C/G	0.0718	0.015	1.68e-06	NA	NA	0.963	0.83
rs7297126	chr12	38595392	A/G	0.0691	0.0144	1.68e-06	NA	NA	0.585	0.497
rs7426237	chr2	198777231	A/C	0.0575	0.012	1.68e-06	NA	NA	0.997	0.688
rs477864	chr6	153131217	A/G	-0.0565	0.0118	1.68e-06	NA	NA	0.988	0.66
rs2387315	chr12	38242360	C/G	0.0636	0.0133	1.68e-06	NA	NA	0.704	0.532
rs11162311	chr1	77761616	G/T	-0.0537	0.0112	1.69e-06	NA	NA	0.992	0.568
rs13382697	chr2	198920560	A/C	0.0577	0.0121	1.69e-06	NA	NA	1	0.693
rs12960441	chr18	31739569	C/T	-0.0604	0.0126	1.7e-06	NA	NA	0.988	0.264
rs2341778	chr2	198776546	A/G	0.0574	0.012	1.7e-06	NA	NA	0.997	0.688
rs34555121	chr2	198166053	C/T	0.0546	0.0114	1.7e-06	NA	NA	0.993	0.397
rs6434943	chr2	198762192	G/T	-0.0574	0.012	1.71e-06	NA	NA	1	0.312
rs1435568	chr2	198762879	C/T	-0.0574	0.012	1.71e-06	1	0.312	1	0.312
rs11183090	chr12	38662293	C/G	0.0538	0.0112	1.71e-06	NA	NA	0.977	0.511
rs7512141	chr1	77771774	G/T	-0.0535	0.0112	1.72e-06	NA	NA	0.999	0.565
rs2248699	chr8	11393764	A/G	-0.053	0.0111	1.72e-06	NA	NA	0.994	0.504
rs10211202	chr2	198771941	A/G	0.0574	0.012	1.72e-06	NA	NA	0.997	0.688
rs4619214	chr12	38614704	A/C	-0.0556	0.0116	1.72e-06	NA	NA	0.904	0.534
rs4850424	chr2	198152657	C/T	-0.0546	0.0114	1.73e-06	NA	NA	0.991	0.605
rs1401095	chr2	198779867	C/T	-0.0577	0.0121	1.73e-06	NA	NA	0.991	0.311
rs9668847	chr12	38614669	C/T	0.0556	0.0116	1.73e-06	0.969	0.446	0.904	0.466
rs303806	chr12	52166503	A/G	-0.0789	0.0165	1.73e-06	NA	NA	0.948	0.862
rs7572123	chr2	198769637	A/G	0.0574	0.012	1.73e-06	NA	NA	0.997	0.688
rs6729473	chr2	198763928	A/G	-0.0573	0.012	1.73e-06	NA	NA	0.999	0.312
rs12618567	chr2	198148191	A/T	-0.0559	0.0117	1.73e-06	NA	NA	0.993	0.343
rs4550664	chr2	198691405	A/G	-0.0573	0.012	1.74e-06	0.996	0.313	0.999	0.312
rs10493603	chr1	77768778	A/G	0.0535	0.0112	1.74e-06	1	0.435	0.997	0.435
rs2059922	chr2	198188903	C/G	-0.0545	0.0114	1.74e-06	NA	NA	0.995	0.607
rs6730810	chr2	239416329	C/T	-0.0706	0.0148	1.74e-06	NA	NA	0.976	0.174
rs6734781	chr2	198759973	A/G	-0.0573	0.012	1.74e-06	NA	NA	0.999	0.312
rs12456222	chr18	31767685	C/T	0.0607	0.0127	1.74e-06	NA	NA	0.978	0.737
rs6744206	chr2	198148522	A/G	-0.0546	0.0114	1.75e-06	NA	NA	0.986	0.602
rs1837495	chr2	198921201	A/G	-0.0576	0.0121	1.75e-06	1	0.308	1	0.307
rs2043545	chr2	198757616	A/G	-0.0575	0.012	1.76e-06	NA	NA	0.988	0.314
rs696815	chr2	198688084	A/C	0.0573	0.012	1.76e-06	NA	NA	1	0.687
rs1147169	chr2	198901395	C/T	-0.0583	0.0122	1.76e-06	0.998	0.297	0.997	0.297
rs7312879	chr12	39150752	A/G	0.0548	0.0115	1.76e-06	NA	NA	0.944	0.547
rs3097385	chr2	198199297	A/G	0.0544	0.0114	1.77e-06	1	0.394	1	0.394
rs112117042	chr7	96439255	C/T	-0.087	0.0182	1.78e-06	NA	NA	0.954	0.109
rs1589162	chr2	198782692	C/T	-0.0579	0.0121	1.78e-06	NA	NA	0.983	0.309
rs10876005	chr12	39126149	C/G	-0.0534	0.0112	1.78e-06	NA	NA	0.988	0.507
rs6582527	chr12	38615361	C/T	-0.0558	0.0117	1.78e-06	NA	NA	0.894	0.514
rs2248315	chr8	11397086	A/T	0.0529	0.0111	1.78e-06	NA	NA	0.995	0.495
rs8189576	chr12	38307275	A/G	0.0668	0.014	1.79e-06	NA	NA	0.628	0.493
rs700670	chr2	198687284	C/T	-0.0572	0.012	1.8e-06	0.999	0.313	1	0.313
rs10931778	chr2	198148922	C/T	-0.0547	0.0114	1.8e-06	NA	NA	0.982	0.603
rs9634731	chr13	77596831	C/T	-0.126	0.0265	1.8e-06	NA	NA	0.949	0.0484
rs12957186	chr18	31707452	A/G	-0.0601	0.0126	1.8e-06	NA	NA	0.985	0.268
rs7392275	chrX	28740905	A/T	0.045	0.00942	1.81e-06	NA	NA	0.906	0.47
rs827752	chr6	153129587	A/T	0.0609	0.0128	1.82e-06	NA	NA	0.88	0.313
rs10880802	chr12	38661059	A/C	-0.0534	0.0112	1.82e-06	NA	NA	0.986	0.49
rs11169054	chr12	39062130	C/T	0.0646	0.0135	1.84e-06	NA	NA	0.798	0.697
rs11169768	chr12	39233038	A/G	-0.053	0.0111	1.84e-06	0.998	0.482	0.999	0.48
rs11780851	chr8	11401116	A/G	0.0534	0.0112	1.85e-06	NA	NA	0.973	0.496
rs1843894	chr12	38614717	A/G	-0.0559	0.0117	1.85e-06	NA	NA	0.887	0.509
rs1494187	chr7	24089255	A/C	0.0559	0.0117	1.85e-06	NA	NA	0.993	0.658
rs10190226	chr2	198901564	C/T	0.0582	0.0122	1.85e-06	NA	NA	0.998	0.704
rs11182744	chr12	38603166	C/T	-0.0612	0.0128	1.86e-06	NA	NA	0.739	0.51
rs56116936	chr2	198219217	A/C	-0.0542	0.0114	1.86e-06	NA	NA	0.971	0.56
rs60003392	chr7	96440489	C/T	-0.0862	0.0181	1.87e-06	NA	NA	0.966	0.109
rs7312932	chr12	38604217	A/G	0.0603	0.0127	1.88e-06	NA	NA	0.76	0.493
rs1371663	chr2	198900305	A/G	0.0581	0.0122	1.88e-06	NA	NA	0.997	0.703
rs10443210	chr1	150175773	A/G	-0.0553	0.0116	1.88e-06	NA	NA	0.944	0.397
rs2245232	chr8	11400944	G/T	-0.0532	0.0112	1.88e-06	NA	NA	0.98	0.505
rs28684621	chr2	144231584	G/T	0.0552	0.0116	1.88e-06	NA	NA	0.981	0.633
rs13409356	chr2	239468046	C/T	-0.085	0.0179	1.89e-06	NA	NA	0.96	0.112
rs6732517	chr2	198912902	C/G	-0.0583	0.0122	1.89e-06	NA	NA	0.977	0.304
rs3769118	chr2	239342542	C/G	-0.0768	0.0161	1.89e-06	NA	NA	0.998	0.137
rs4273169	chr2	144231309	A/G	0.0555	0.0117	1.89e-06	NA	NA	0.972	0.635
rs501575	chr6	153132403	C/T	0.0563	0.0118	1.9e-06	NA	NA	0.983	0.342
rs13024996	chr2	144225215	A/C	0.0559	0.0118	1.91e-06	NA	NA	0.959	0.637
rs1843901	chr12	38609393	A/G	0.0587	0.0123	1.91e-06	NA	NA	0.802	0.49
rs8189562	chr12	38260892	C/T	0.0646	0.0136	1.91e-06	NA	NA	0.67	0.498
rs56149694	chr12	39263771	C/T	0.0533	0.0112	1.92e-06	NA	NA	0.985	0.496
rs11250157	chr8	11525435	A/G	-0.0539	0.0113	1.93e-06	NA	NA	0.952	0.492
rs562570	chr6	153131753	C/T	0.0561	0.0118	1.93e-06	NA	NA	0.99	0.342
rs673075	chr6	153131069	A/T	-0.056	0.0118	1.94e-06	NA	NA	0.991	0.658
rs2389217	chr12	33680803	C/T	0.0629	0.0132	1.94e-06	NA	NA	0.76	0.638
rs10045513	chr5	152562994	C/T	-0.0593	0.0125	1.97e-06	NA	NA	0.804	0.452
rs13405986	chr2	144161734	A/G	-0.0548	0.0115	1.98e-06	0.999	0.365	0.999	0.363
rs642561	chr6	153128811	A/C	0.0559	0.0117	1.98e-06	NA	NA	0.994	0.342
rs4841298	chr8	10111637	A/G	0.055	0.0116	2e-06	NA	NA	0.992	0.635
rs625764	chr6	153127345	A/G	-0.0558	0.0117	2.01e-06	NA	NA	0.996	0.658
rs2350702	chr2	49916924	C/T	0.0552	0.0116	2.02e-06	NA	NA	0.965	0.618
rs552897	chr6	153124816	A/T	0.0557	0.0117	2.02e-06	NA	NA	0.998	0.342
rs2948275	chr7	96456437	G/T	0.0884	0.0186	2.02e-06	NA	NA	0.96	0.897
rs7979541	chr12	39129679	C/T	0.0533	0.0112	2.03e-06	NA	NA	0.988	0.536
rs2282300	chr11	30435585	C/T	0.0616	0.013	2.03e-06	0.999	0.759	1	0.76
rs2467520	chr8	11398953	C/T	0.0529	0.0111	2.04e-06	NA	NA	0.985	0.497
rs6434948	chr2	198832109	C/T	-0.0586	0.0123	2.04e-06	NA	NA	0.921	0.327
rs678724	chr6	153124650	A/G	0.0557	0.0117	2.04e-06	NA	NA	0.999	0.342
rs6972505	chr7	103064037	C/G	0.0591	0.0124	2.04e-06	NA	NA	0.866	0.356
rs10747353	chr1	77751193	A/C	0.0537	0.0113	2.05e-06	0.999	0.402	1	0.402
rs13377717	chr12	38639474	A/T	0.0531	0.0112	2.05e-06	NA	NA	0.988	0.509
rs578512	chr6	153124301	C/T	-0.0557	0.0117	2.05e-06	0.999	0.658	1	0.658
rs5985897	chrX	28744682	C/G	0.0437	0.0092	2.06e-06	NA	NA	0.971	0.422
rs7314632	chr12	38636979	C/T	-0.0537	0.0113	2.07e-06	NA	NA	0.966	0.487
rs562355	chr6	153122350	C/T	-0.0558	0.0118	2.09e-06	NA	NA	0.995	0.659
rs10102524	chr8	11534907	A/G	0.0545	0.0115	2.09e-06	NA	NA	0.932	0.546
rs6628376	chrX	28736634	A/C	-0.0433	0.00913	2.1e-06	NA	NA	0.982	0.569
rs2245250	chr8	11400680	A/G	0.0529	0.0112	2.1e-06	NA	NA	0.982	0.495
rs66953907	chr7	96449925	C/T	0.0844	0.0178	2.11e-06	NA	NA	0.988	0.889
rs1449590	chr7	96445103	A/T	-0.0841	0.0178	2.11e-06	NA	NA	0.996	0.11
rs2618434	chr8	11398865	A/G	-0.0525	0.0111	2.12e-06	0.999	0.505	0.997	0.505
rs7227254	chr18	31625825	A/G	-0.0549	0.0116	2.13e-06	NA	NA	0.998	0.355
rs11169616	chr12	39202335	A/C	0.0573	0.0121	2.13e-06	NA	NA	0.859	0.57
rs12796693	chr11	30429583	A/C	-0.0615	0.013	2.14e-06	NA	NA	0.998	0.24
rs28493426	chr7	24082670	C/G	-0.0609	0.0129	2.15e-06	NA	NA	0.977	0.257
rs13030538	chr2	198164176	A/G	0.0558	0.0118	2.16e-06	NA	NA	0.977	0.651
rs2948277	chr7	96457535	A/C	-0.0838	0.0177	2.17e-06	NA	NA	0.978	0.114
rs196975	chrX	28715733	A/G	-0.0429	0.00906	2.17e-06	NA	NA	0.996	0.57
rs12575085	chr11	30428262	G/T	-0.0615	0.013	2.18e-06	NA	NA	0.997	0.24
rs6988826	chr8	10109625	C/T	0.0548	0.0116	2.21e-06	NA	NA	0.995	0.638
rs11583735	chr1	77760027	C/G	-0.0529	0.0112	2.22e-06	NA	NA	0.981	0.502
rs67446253	chr8	4842296	C/T	0.0582	0.0123	2.22e-06	NA	NA	0.926	0.32
rs2245357	chr8	11399484	A/T	-0.0525	0.0111	2.23e-06	NA	NA	0.992	0.505
rs10189912	chr2	144162609	A/G	-0.0545	0.0115	2.24e-06	NA	NA	0.999	0.363
rs9952815	chr18	31615885	A/G	-0.0548	0.0116	2.24e-06	0.981	0.357	0.999	0.356
rs5985894	chrX	28742788	A/G	0.0431	0.00911	2.25e-06	NA	NA	0.986	0.431
rs72928581	chr2	198866620	A/G	-0.0557	0.0118	2.25e-06	NA	NA	0.945	0.614
rs700660	chr2	198661435	G/T	-0.0571	0.0121	2.26e-06	NA	NA	0.975	0.318
rs4662327	chr2	144159751	A/G	0.0544	0.0115	2.28e-06	1	0.638	1	0.637
rs10783333	chr12	39118931	A/T	-0.0529	0.0112	2.28e-06	NA	NA	0.992	0.459
rs5985895	chrX	28743005	A/G	0.043	0.0091	2.28e-06	NA	NA	0.988	0.43
rs5985896	chrX	28743290	A/G	0.043	0.0091	2.29e-06	NA	NA	0.988	0.43
rs66843044	chr7	96437152	A/G	-0.0871	0.0185	2.29e-06	NA	NA	0.94	0.108
rs12314639	chr12	39119869	C/T	0.0534	0.0113	2.29e-06	NA	NA	0.974	0.545
rs11776959	chr8	31948864	A/G	0.0537	0.0114	2.3e-06	1	0.609	0.998	0.608
rs1481737	chr8	31977229	A/G	0.0582	0.0123	2.33e-06	1	0.717	0.999	0.717
rs11895260	chr2	198916674	C/T	-0.0575	0.0122	2.34e-06	NA	NA	0.975	0.31
rs73098067	chr3	77243119	A/G	0.0746	0.0158	2.35e-06	NA	NA	0.769	0.199
rs12318341	chr12	38251087	C/T	0.0615	0.013	2.35e-06	NA	NA	0.728	0.49
rs196972	chrX	28720862	C/T	-0.0428	0.00906	2.35e-06	NA	NA	0.997	0.57
rs559111	chr6	153132079	A/T	0.056	0.0119	2.37e-06	NA	NA	0.979	0.339
rs11889723	chr2	239471469	A/G	-0.084	0.0178	2.38e-06	NA	NA	0.926	0.118
rs13075412	chr3	77243120	C/T	-0.0746	0.0158	2.38e-06	NA	NA	0.767	0.801
rs10503406	chr8	10108972	C/T	-0.0545	0.0116	2.38e-06	0.997	0.366	0.995	0.364
rs10126493	chrX	28762640	C/T	0.0428	0.00906	2.39e-06	1	0.435	0.992	0.434
rs56234206	chr2	198215995	A/T	-0.0534	0.0113	2.42e-06	NA	NA	0.975	0.547
rs5985899	chrX	28758971	A/C	-0.0428	0.00908	2.42e-06	NA	NA	0.988	0.566
rs7309400	chr12	39150369	C/G	0.0538	0.0114	2.42e-06	NA	NA	0.947	0.537
rs7536818	chr1	77791392	A/G	0.0529	0.0112	2.44e-06	NA	NA	0.999	0.419
rs12318267	chr12	38250905	G/T	0.0598	0.0127	2.44e-06	NA	NA	0.769	0.49
rs12667698	chr7	96470203	A/G	-0.0836	0.0178	2.48e-06	NA	NA	0.992	0.111
rs767198	chr7	96446260	C/T	-0.0835	0.0177	2.48e-06	0.998	0.11	0.999	0.11
rs12958413	chr18	31714199	A/C	-0.0594	0.0126	2.49e-06	NA	NA	0.983	0.266
rs13411140	chr2	144215811	C/T	-0.0545	0.0116	2.49e-06	NA	NA	0.986	0.365
rs7392144	chrX	28740550	A/G	-0.043	0.00913	2.49e-06	NA	NA	0.975	0.559
rs3759139	chr12	39087609	A/G	0.0526	0.0112	2.51e-06	1	0.546	0.997	0.549
rs1601745	chr12	38647828	A/G	0.0524	0.0111	2.52e-06	0.998	0.508	0.997	0.51
rs8189604	chr12	38308546	G/T	-0.0638	0.0136	2.52e-06	NA	NA	0.668	0.492
rs12799529	chr11	30408552	C/T	0.0619	0.0132	2.53e-06	NA	NA	0.978	0.762
rs2948278	chr7	96459676	A/G	0.0832	0.0177	2.53e-06	NA	NA	0.981	0.886
rs7971313	chr12	38653413	A/G	-0.0524	0.0111	2.53e-06	NA	NA	0.995	0.491
rs12693816	chr2	198208420	A/T	0.0773	0.0164	2.54e-06	NA	NA	0.659	0.779
rs35563720	chr2	198923075	A/G	0.0569	0.0121	2.56e-06	NA	NA	0.996	0.694
rs2153733	chr1	7830262	C/T	-0.0667	0.0142	2.56e-06	1	0.811	0.984	0.811
rs150261359	chr2	198393835	A/G	-0.0624	0.0133	2.57e-06	NA	NA	0.761	0.635
rs7588530	chr2	198146698	A/C	-0.0538	0.0114	2.57e-06	NA	NA	0.989	0.609
rs12298806	chr12	34036528	C/G	-0.0543	0.0116	2.57e-06	NA	NA	0.965	0.39
rs7429614	chr3	77205438	G/T	0.0534	0.0114	2.59e-06	NA	NA	0.975	0.416
rs61931711	chr12	34045374	C/T	-0.0553	0.0118	2.6e-06	NA	NA	0.934	0.388
rs35099116	chr14	98897384	G/T	-0.0621	0.0132	2.6e-06	NA	NA	0.949	0.246
rs12964645	chr18	31724384	A/G	-0.0587	0.0125	2.61e-06	0.995	0.267	1	0.267
rs4453299	chr12	38250114	A/G	0.0587	0.0125	2.62e-06	NA	NA	0.79	0.495
rs12991555	chr2	144187516	A/T	-0.0542	0.0115	2.62e-06	NA	NA	0.996	0.363
rs1052453	chr8	10108325	C/T	-0.0546	0.0116	2.63e-06	NA	NA	0.989	0.36
rs2799568	chr1	77746521	A/T	-0.0535	0.0114	2.66e-06	NA	NA	0.971	0.585
rs59695638	chr7	96446042	A/G	0.0827	0.0176	2.67e-06	NA	NA	0.988	0.887
rs12751884	chr1	77784762	A/G	0.0613	0.0131	2.67e-06	0.993	0.236	0.998	0.236
rs5943533	chrX	28742335	A/T	-0.0427	0.00909	2.68e-06	NA	NA	0.989	0.567
rs6630749	chrX	28763658	C/T	-0.0427	0.00909	2.69e-06	NA	NA	0.985	0.564
rs7549462	chr1	77785561	G/T	0.0612	0.013	2.74e-06	0.998	0.236	1	0.236
rs11052967	chr12	34020030	G/T	0.0542	0.0116	2.75e-06	NA	NA	0.964	0.61
rs196973	chrX	28720136	C/T	-0.0424	0.00905	2.75e-06	NA	NA	0.995	0.565
rs11095132	chrX	28755693	A/T	-0.0426	0.00908	2.75e-06	NA	NA	0.988	0.566
rs61931692	chr12	34018114	A/C	0.0542	0.0116	2.76e-06	NA	NA	0.965	0.61
rs113536795	chr8	10088486	C/G	0.0553	0.0118	2.76e-06	NA	NA	0.961	0.64
rs6418602	chrX	28741447	A/G	0.0427	0.00911	2.76e-06	NA	NA	0.984	0.435
rs60023162	chrX	28755618	A/G	-0.0426	0.00908	2.77e-06	NA	NA	0.988	0.566
rs4500049	chr8	11521079	A/T	0.0531	0.0113	2.77e-06	NA	NA	0.955	0.529
rs1607374	chr2	198800440	A/G	0.0564	0.012	2.77e-06	NA	NA	0.987	0.685
rs12456716	chr18	31722687	C/G	-0.0603	0.0129	2.78e-06	NA	NA	0.963	0.259
rs12008039	chrX	28763567	A/G	0.0426	0.00908	2.78e-06	NA	NA	0.987	0.435
rs1733410	chr12	38132172	A/G	0.053	0.0113	2.79e-06	0.999	0.46	0.967	0.462
rs2948263	chr7	96433908	C/T	-0.0871	0.0186	2.79e-06	NA	NA	0.93	0.107
rs12315970	chr12	34038535	A/G	-0.0546	0.0117	2.79e-06	NA	NA	0.949	0.389
rs7600269	chr2	198923468	C/G	0.0568	0.0121	2.81e-06	NA	NA	0.993	0.696
rs35080195	chr12	38310866	A/G	0.0632	0.0135	2.81e-06	NA	NA	0.676	0.512
rs73230604	chr7	96464192	A/G	0.0827	0.0177	2.82e-06	NA	NA	0.985	0.887
rs2889363	chr2	198163699	A/G	-0.0546	0.0117	2.82e-06	NA	NA	0.987	0.355
rs5943534	chrX	28746789	A/G	0.0424	0.00905	2.83e-06	NA	NA	0.997	0.432
rs12306932	chr12	38242029	C/T	-0.0574	0.0123	2.83e-06	0.995	0.513	0.824	0.504
[truncated: 8,001 more rows]
