# Supplementary material for: GWAS of 89,283 individuals identifies genetic variants associated with self-reporting of being a morning person
Source: Nat Commun. 2016 Feb 2;7:10448. doi: 10.1038/ncomms10448 (PMC4740817; doi:10.1038/ncomms10448)
Supplement: Supplementary Data 2 — Detailed HaploReg results for the functional annotations of significant SNPs [file ncomms10448-s3.txt]

15 query snps
chr	pos	r2	D'	is_query_snp	rsID	ref	alt	AFR	AMR	ASN	EUR	GERP_cons	SiPhy_cons	Promoter_ENCODE	Enhancer_ENCODE	Promoter_Roadmap	Enhancer_Roadmap	DNAse	Proteins	eQTL	Motifs	GENCODE_id	GENCODE_name	GENCODE_direction	GENCODE_distance	RefSeq_id	RefSeq_name	RefSeq_direction	RefSeq_distance	dbSNP_functional_annotation
1	182549729	0	0	0	rs12736689	T	C	0.09	0.02	0	0.02	0	0	.	.	.	.	.	.	.	Barhl1;Cart1;Gbx1;Hoxa4;Lhx4;Msx2;Nkx2_8;Nobox_1	ENSG00000135828.7	RNASEL	0	0	NM_021133	RNASEL	0	0	INT
6	153135339	0	0	0	rs9479402	T	C	0.09	0.06	0.28	0.01	0	0	.	.	.	.	.	.	.	EWSR1-FLI1;HNF1_1;Hoxa5_1;Pax-4_2	ENSG00000224893.1	RP1-200K18.1	0	0	NM_003381	VIP	3	54436	.
2	239317692	0	0	0	rs55694368	G	T	0.002	0.04	0.05	0.11	0	0	.	H1,7_Weak_Enhancer	CHON.BMMSC,6_TssD2	HRT.FE,11_EnhWk1;IPS.20,11_EnhWk1;SK.MUS62,11_EnhWk1;HUES6,13_EnhA;IPS.15,11_EnhWk1;H1,11_EnhWk1	Duke,8988T,None;Duke,GM12891,None;Duke,GM12892,None;Duke,Medullo,None;UW,Adult_CD4_Th0,None	.	.	ERalpha-a_disc1;ERalpha-a_known4;Esr2;GR_known3;Mrg_1;p300_disc9	ENSG00000202099.1	U6	5	3590	NM_015650	TRAF3IP1	3	8150	.
6	55021561	0	0	0	rs35833281	G	C	0.02	0.15	0.02	0.21	0	0	.	.	.	.	.	.	.	AFP1;AIRE_2;CDP_6;Foxj2_1;Foxp1;Hoxa10;Hoxb8;Pou3f2_2	ENSG00000137252.5	HCRTR2	5	17488	NM_001526	HCRTR2	5	17508	.
17	17398278	0	0	0	rs11545787	G	A	0.11	0.2	0.07	0.24	1	0	H1,3_Poised_Promoter;Huvec,1_Active_Promoter;GM12878,3_Poised_Promoter;NHLF,2_Weak_Promoter;HSMM,2_Weak_Promoter;NHEK,3_Poised_Promoter	.	BN.AC,3_TssA;PANC.I,3_TssA;R.MUC29,6_TssD2;ES.WA7,4_TssWk;HUES64,1_TssP;MSC.ADIPC,3_TssA;ADI.MSC,3_TssA;IPS.15,1_TssP;SK.MUS63,2_TssF;NCC.COR2,2_TssF;BN.SN,3_TssA;BR.MYO,4_TssWk;BN.AG,3_TssA;BN.CC,3_TssA;BN.MFL,3_TssA;R.SMUS,4_TssWk;KID.FE,4_TssWk;BM.MSC,4_TssWk;COL.SMUS,4_TssWk;CD34.MBP1562,1_TssP;IPS.18,1_TssP;NCC.GED2,2_TssF;HUES48,1_TssP;HUES6,1_TssP;PANC,6_TssD2;IPS.20,1_TssP;SK.MUS,6_TssD2;…	LNG.FE,15_EnhP;H1.BMP4DM,15_EnhP;SK.MUS62,13_EnhA;BN.FE0,13_EnhA;CD34.C,15_EnhP;CD34.MBP1480,15_EnhP;CCCRA.NP,11_EnhWk1;CD19.P,11_EnhWk1;CCIP.LSTP,11_EnhWk1;CCIP.LSMPTP,11_EnhWk1;CD8.NP,11_EnhWk1;CD15.P,15_EnhP;IPS.DF19,10_TxEnhG2;SPL,13_EnhA	AWG,HSMM,None;Duke,FibroP,None;Duke,Hepatocytes,None;Duke,Medullo,None;Duke,Melano,None;Duke,PanIsletD,None;Duke,ProgFib,None	.	.	Myf_3	ENSG00000108551.4	RASD1	0	0	NM_001199989	RASD1	0	0	U3
1	7836659	0	0	0	rs11121022	A	C	0.16	0.34	0.26	0.39	0	0	.	.	.	CD15.P,9_TxEnhG1;LNG.FE,9_TxEnhG1	.	.	.	CACD_1;STAT_known5;ZBTB7A_known2	ENSG00000049245.8	VAMP3	0	0	NM_004781	VAMP3	0	0	INT
13	77577027	0	0	0	rs9565309	T	C	0.002	0.09	0.13	0.04	0	0	.	.	.	CHON.BMMSC,9_TxEnhG1;CCCRO.MP,9_TxEnhG1;LIV.A,13_EnhA;CCCRA.NP,11_EnhWk1;BN.SN,11_EnhWk1;BN.ITL,14_Enh;BN.MFL,14_Enh;CCIP.LSMPTP,14_Enh;ADI.MSC,14_Enh	AWG,HSMM,None;AWG,NHEK,None;Duke,8988T,None;Duke,Gliobla,None;Duke,H9ES,None;UW,AG10803,None;UW,CMK,None;UW,GM12865,None;UW,HA-h,None;UW,HCF,None;UW,HEEpiC,None;UW,HIPEpiC,None;UW,HPAF,None;UW,Jurkat,None;UW,SKMC,None;UW,WI-38,4OHTAM_20nM_72hr;UW,WI-38,None	AG09309,CTCF,UW,None;AG09319,CTCF,UW,None;BJ,CTCF,UW,None;GM06990,CTCF,UW,None;GM12864,CTCF,UW,None;GM12865,CTCF,UW,None;GM12872,CTCF,UW,None;GM12873,CTCF,UW,None;GM12874,CTCF,UW,None;GM12875,CTCF,UW,None;GM12878,CTCF,Broad,None;GM12878,CTCF,UW,None;H1-hESC,CTCF,Broad,None;H1-hESC,RAD21,Stanford,None;HEK293,CTCF,UW,None;HMEC,CTCF,Broad,None;HPAF,CTCF,UW,None;HRE,CTCF,UW,None;HSMMtube,CTCF,Broad,N…	.	.	ENSG00000005812.6	FBXL3	0	0	NM_006493	CLN5	3	374	.
2	198874006	0	0	0	rs1595824	C	T	0.31	0.4	0.24	0.53	0	0	.	.	.	.	.	.	.	.	ENSG00000115896.11	PLCL1	0	0	NM_006226	PLCL1	0	0	INT
1	150234657	0	0	0	rs34714364	G	T	0.0041	0.09	0	0.15	1	1	.	HMEC,5_Strong_Enhancer;NHEK,4_Strong_Enhancer	PFF.2,4_TssWk	BN.AC,14_Enh;BN.MFL,14_Enh;PFM.3,9_TxEnhG1;BN.CC,14_Enh;BN.ITL,14_Enh;BN.AG,14_Enh;ST.SMUS28,14_Enh;ST.MUC,13_EnhA;PFK.2,13_EnhA;PFM.2,10_TxEnhG2;PFM.1,9_TxEnhG1;BR.H35,13_EnhA;PFK.3,13_EnhA;H1.DMSC,11_EnhWk1	.	.	.	CTCF_disc7;E2A_5;EBF_disc1;EBF_known1;EBF_known3;Glis2;LF-A1;Lmo2-complex_1;Rad21_disc10;Roaz_2;TCF12_disc1;ZEB1_disc1;Zic_3;Zic_4	ENSG00000118298.5	CA14	0	0	NM_012113	CA14	0	0	SYN
7	102436907	0	0	0	rs3972456	G	A	NA	NA	NA	NA	0	0	.	Huvec,5_Strong_Enhancer	.	MUS.SC,11_EnhWk1	Duke,Stellate,None;UW,HCF,None;UW,HCFaa,None;UW,HCM,None;UW,HMF,None;UW,HPAF,None;UW,HPdLF,None;UW,WI-38,None	HUVEC,GATA2,UCD,None	.	Pax-2_2;RREB-1_1;SIX5_disc3	ENSG00000222011.4	FAM185A	0	0	NM_001145269	FAM185A	0	0	INT
18	31675680	0	0	0	rs12965577	A	G	0.09	0.37	0.44	0.38	0	0	.	.	.	PANC.I,11_EnhWk1	.	.	.	Sox_7;TEF-1_2	ENSG00000101746.10	NOL4	0	0	NR_036752	NOL4	0	0	INT
16	52684916	0	0	0	rs12927162	A	G	0.02	0.24	0	0.26	1	0	.	.	.	BN.GM2,12_EnhWk2;BN.FE0,12_EnhWk2;BN.FE1,12_EnhWk2;NCC.COR2,12_EnhWk2	.	.	.	Pou2f2_known5	ENSG00000249231.3	RP11-297L17.1	0	0	NR_033920	LOC643714	5	44028	.
1	77726241	0	0	0	rs10493596	C	T	0.26	0.21	0.23	0.23	0	0	.	.	.	.	.	.	.	ERalpha-a_disc3	ENSG00000154027.14	AK5	5	21494	NM_174858	AK5	5	21419	.
7	96457119	0	0	0	rs2948276	A	G	0.64	0.19	0.09	0.17	0	0	.	.	.	SPL,12_EnhWk2	Duke,H9ES,None	H1-hESC,CTCF,Broad,None;H1-hESC,CTCF,HudsonAlpha,None;H1-hESC,RAD21,HudsonAlpha,None;H1-hESC,RAD21,Stanford,None;K562,CTCF,Broad,None	.	Alx4;Egr-1_known1;Pou3f1;RBP-Jkappa_1	ENSG00000244318.2	Metazoa_SRP	3	112262	NM_006304	SHFM1	5	117915	.
12	38726137	0	0	0	rs6582618	A	G	0.52	0.66	0.85	0.53	0	0	.	.	.	.	.	.	.	Hlx1;Mef2_known1;Mef2_known4;Mef2_known6;TATA_known1;TATA_known3	ENSG00000175548.4	ALG10B	3	8352	NM_001013620	ALG10B	3	2608	.
